# Supplementary material for: LncRNA-Profile-Based Screening of Extracellular Vesicles Released from Brain Endothelial Cells after Oxygen–Glucose Deprivation
Source: Brain Sci. 2022 Aug 3;12(8):1027. doi: 10.3390/brainsci12081027 (PMC9405926; doi:10.3390/brainsci12081027)
Supplement: Supplementary file 1 [file brainsci-12-01027-s001.zip › Supplementary Table S1.xls]

## Sheet: upregulation
The differentially expressed lncRNAs in the EVs of human BMECs after OGD
Transcript_id	Gene_name	Normal_1	Normal_2	Normal_3	OGD_1	OGD_2	OGD_3	log2(Fold_change)	p-value	q-value	Website
ENST00000412431.2	ENSG00000230551.3	1	1	1	5	1	2	5.24747	0.0581126	0.681742	http://asia.ensembl.org/Homo_sapiens/Transcript/Idhistory?t=ENST00000412431
ENST00000413911.1	ENSG00000235852.1	1	1	1	1	3	1	4.64291	0.131073	0.681742	http://asia.ensembl.org/Homo_sapiens/Transcript/Idhistory?t=ENST00000413911
ENST00000414686.1	ENSG00000235795.1	1	1	1	1	57	1	21.8741	6.25955e-09	1.62045e-06	http://asia.ensembl.org/Homo_sapiens/Transcript/Idhistory?t=ENST00000414686
ENST00000415586.1	ENSG00000229036.3	1	1	1	1	1	14	6.25896	0.0767674	0.681742	http://asia.ensembl.org/Homo_sapiens/Transcript/Idhistory?t=ENST00000415586
ENST00000420404.1	ENSG00000228876.1	1	1	1	1	1	42	7.84434	0.0376331	0.681742	http://asia.ensembl.org/Homo_sapiens/Transcript/Idhistory?t=ENST00000420404
ENST00000425499.2	ENSG00000228843.2	1	1	1	11	1	1	5.4821	0.104638	0.681742	http://asia.ensembl.org/Homo_sapiens/Transcript/Idhistory?t=ENST00000425499
ENST00000425678.1	ENSG00000231083.1	1	1	1	1	1	54	21.5261	1.22229e-08	2.19117e-06	http://asia.ensembl.org/Homo_sapiens/Transcript/Idhistory?t=ENST00000425678
ENST00000442179.1	ENSG00000236772.1	1	1	1	1	1	4	4.44948	0.188504	0.681742	http://asia.ensembl.org/Homo_sapiens/Transcript/Idhistory?t=ENST00000442179
ENST00000444647.1	ENSG00000236009.1	1	1	1	1	78	1	22.3137	1.52083e-09	1.62045e-06	http://asia.ensembl.org/Homo_sapiens/Transcript/Idhistory?t=ENST00000444647
ENST00000444936.2	ENSG00000223795.2	1	1	1	28	1	1	6.81814	0.0616694	0.681742	http://asia.ensembl.org/Homo_sapiens/Transcript/Idhistory?t=ENST00000444936
ENST00000446601.1	ENSG00000234165.1	1	1	1	1	1	14	6.25896	0.0767674	0.681742	http://asia.ensembl.org/Homo_sapiens/Transcript/Idhistory?t=ENST00000446601
ENST00000447529.1	ENSG00000231114.1	1	1	1	1	78	1	22.3137	1.52083e-09	1.62045e-06	http://asia.ensembl.org/Homo_sapiens/Transcript/Idhistory?t=ENST00000447529
ENST00000448365.1	ENSG00000231114.1	1	1	1	1	78	1	22.3137	1.52083e-09	1.62045e-06	http://asia.ensembl.org/Homo_sapiens/Transcript/Idhistory?t=ENST00000448365
ENST00000451415.1	ENSG00000228624.3	1	1	1	41	1	1	7.36623	0.0481029	0.681742	http://asia.ensembl.org/Homo_sapiens/Transcript/Idhistory?t=ENST00000451415
ENST00000462928.1	ENSG00000241369.1	1	1	1	1	1	3	4.03367	0.248587	0.681742	http://asia.ensembl.org/Homo_sapiens/Transcript/Idhistory?t=ENST00000462928
ENST00000464929.1	ENSG00000244198.1	1	1	1	1	1	5	4.77196	0.153643	0.681742	http://asia.ensembl.org/Homo_sapiens/Transcript/Idhistory?t=ENST00000464929
ENST00000472367.1	ENSG00000175061.13	1	1	1	1	1	11	6.00477	0.0593552	0.681742	http://asia.ensembl.org/Homo_sapiens/Transcript/Idhistory?t=ENST00000472367
ENST00000473756.1	ENSG00000240476.1	1	1	1	1	3	1	4.28699	0.209958	0.681742	http://asia.ensembl.org/Homo_sapiens/Transcript/Idhistory?t=ENST00000473756
ENST00000474656.1	ENSG00000244198.1	1	1	1	1	1	5	4.77196	0.153643	0.681742	http://asia.ensembl.org/Homo_sapiens/Transcript/Idhistory?t=ENST00000474656
ENST00000478103.2	ENSG00000175061.13	1	1	1	1	1	11	6.14605	0.0364285	0.681742	http://asia.ensembl.org/Homo_sapiens/Transcript/Idhistory?t=ENST00000478103
ENST00000483588.2	ENSG00000175061.13	1	1	1	1	1	9	5.62107	0.100317	0.681742	http://asia.ensembl.org/Homo_sapiens/Transcript/Idhistory?t=ENST00000483588
ENST00000489012.1	ENSG00000241369.1	1	1	1	1	1	3	4.03367	0.248587	0.681742	http://asia.ensembl.org/Homo_sapiens/Transcript/Idhistory?t=ENST00000489012
ENST00000492553.1	ENSG00000241369.1	1	1	1	1	1	3	4.03367	0.248587	0.681742	http://asia.ensembl.org/Homo_sapiens/Transcript/Idhistory?t=ENST00000492553
ENST00000497086.1	ENSG00000271853.1	1	1	1	1	1	33	7.52816	0.0279654	0.681742	http://asia.ensembl.org/Homo_sapiens/Transcript/Idhistory?t=ENST00000497086
ENST00000499521.2	ENSG00000230551.3	2	1	1	6	1	26	5.49207	0.0522153	0.681742	http://asia.ensembl.org/Homo_sapiens/Transcript/Idhistory?t=ENST00000499521
ENST00000506519.1	ENSG00000250619.1	1	1	1	1	67	1	22.098	3.28506e-09	1.62045e-06	http://asia.ensembl.org/Homo_sapiens/Transcript/Idhistory?t=ENST00000506519
ENST00000511627.1	ENSG00000253102.1	1	1	1	3	1	3	4.84435	0.107041	0.681742	http://asia.ensembl.org/Homo_sapiens/Transcript/Idhistory?t=ENST00000511627
ENST00000515296.1	ENSG00000249526.1	1	1	1	1	31	1	7.68986	0.0415207	0.681742	http://asia.ensembl.org/Homo_sapiens/Transcript/Idhistory?t=ENST00000515296
ENST00000521025.1	ENSG00000253200.1	1	1	1	1	3	1	4.28699	0.209958	0.681742	http://asia.ensembl.org/Homo_sapiens/Transcript/Idhistory?t=ENST00000521025
ENST00000537157.1	ENSG00000212694.4	21	11	18	34	21	27	2.50262	0.539668	0.681742	http://asia.ensembl.org/Homo_sapiens/Transcript/Idhistory?t=ENST00000537157
ENST00000540533.1	ENSG00000256790.1	1	1	1	1	1	62	21.7179	8.45305e-09	1.62045e-06	http://asia.ensembl.org/Homo_sapiens/Transcript/Idhistory?t=ENST00000540533
ENST00000548149.1	ENSG00000258017.1	6	1	1	15	12	61	5.33105	0.0436455	0.681742	http://asia.ensembl.org/Homo_sapiens/Transcript/Idhistory?t=ENST00000548149
ENST00000550468.2	ENSG00000258232.2	5	1	1	8	7	7	3.59419	0.17804	0.681742	http://asia.ensembl.org/Homo_sapiens/Transcript/Idhistory?t=ENST00000550468
ENST00000552893.1	ENSG00000258017.1	6	1	1	14	5	59	5.14662	0.0568605	0.681742	http://asia.ensembl.org/Homo_sapiens/Transcript/Idhistory?t=ENST00000552893
ENST00000558875.1	ENSG00000259737.2	1	1	1	49	1	1	7.62269	0.0419967	0.681742	http://asia.ensembl.org/Homo_sapiens/Transcript/Idhistory?t=ENST00000558875
ENST00000560295.1	ENSG00000259758.1	1	1	1	3	1	2	3.93675	0.132377	0.681742	http://asia.ensembl.org/Homo_sapiens/Transcript/Idhistory?t=ENST00000560295
ENST00000564977.1	ENSG00000260336.1	2	1	1	8	3	1	3.76611	0.188747	0.681742	http://asia.ensembl.org/Homo_sapiens/Transcript/Idhistory?t=ENST00000564977
ENST00000566537.1	ENSG00000259952.1	2	1	1	6	1	1	3.25776	0.213571	0.681742	http://asia.ensembl.org/Homo_sapiens/Transcript/Idhistory?t=ENST00000566537
ENST00000568243.1	ENSG00000261521.1	1	1	1	1	61	1	21.9443	5.19374e-09	1.62045e-06	http://asia.ensembl.org/Homo_sapiens/Transcript/Idhistory?t=ENST00000568243
ENST00000569981.1	ENSG00000238045.5	3	1	1	3	1	24	4.6942	0.0958939	0.681742	http://asia.ensembl.org/Homo_sapiens/Transcript/Idhistory?t=ENST00000569981
ENST00000576784.1	ENSG00000262831.1	2	1	1	3	1	8	3.86219	0.180496	0.681742	http://asia.ensembl.org/Homo_sapiens/Transcript/Idhistory?t=ENST00000576784
ENST00000576808.1	ENSG00000262979.1	1	1	1	1	31	1	7.68986	0.0415207	0.681742	http://asia.ensembl.org/Homo_sapiens/Transcript/Idhistory?t=ENST00000576808
ENST00000580770.1	ENSG00000175061.13	1	1	1	1	1	9	5.80261	0.0658398	0.681742	http://asia.ensembl.org/Homo_sapiens/Transcript/Idhistory?t=ENST00000580770
ENST00000583934.1	ENSG00000265401.1	7	1	43	87	2	3	1.81586	0.484053	0.681742	http://asia.ensembl.org/Homo_sapiens/Transcript/Idhistory?t=ENST00000583934
ENST00000590703.1	ENSG00000229036.3	1	1	1	1	1	14	6.25896	0.0767674	0.681742	http://asia.ensembl.org/Homo_sapiens/Transcript/Idhistory?t=ENST00000590703
ENST00000591189.1	ENSG00000229036.3	1	1	1	1	1	14	6.25896	0.0767674	0.681742	http://asia.ensembl.org/Homo_sapiens/Transcript/Idhistory?t=ENST00000591189
ENST00000591360.1	ENSG00000267257.1	1	1	1	5	1	2	5.24747	0.0581126	0.681742	http://asia.ensembl.org/Homo_sapiens/Transcript/Idhistory?t=ENST00000591360
ENST00000591365.1	ENSG00000267121.1	1	1	1	1	1	3	4.03367	0.248587	0.681742	http://asia.ensembl.org/Homo_sapiens/Transcript/Idhistory?t=ENST00000591365
ENST00000591825.1	ENSG00000267512.1	1	1	1	1	1	16	6.51671	0.0467624	0.681742	http://asia.ensembl.org/Homo_sapiens/Transcript/Idhistory?t=ENST00000591825
ENST00000591892.1	ENSG00000229036.3	1	1	1	1	1	14	6.25896	0.0767674	0.681742	http://asia.ensembl.org/Homo_sapiens/Transcript/Idhistory?t=ENST00000591892
ENST00000592252.1	ENSG00000267096.1	1	1	1	1	1	21	6.84416	0.062036	0.681742	http://asia.ensembl.org/Homo_sapiens/Transcript/Idhistory?t=ENST00000592252
ENST00000593045.1	ENSG00000229036.3	1	1	1	1	1	14	6.25896	0.0767674	0.681742	http://asia.ensembl.org/Homo_sapiens/Transcript/Idhistory?t=ENST00000593045
ENST00000593175.1	ENSG00000229036.3	1	1	1	1	1	14	6.25896	0.0767674	0.681742	http://asia.ensembl.org/Homo_sapiens/Transcript/Idhistory?t=ENST00000593175
ENST00000598450.1	ENSG00000268564.1	1	1	1	1	1	6	5.0354	0.131827	0.681742	http://asia.ensembl.org/Homo_sapiens/Transcript/Idhistory?t=ENST00000598450
ENST00000599676.1	ENSG00000269243.1	1	1	1	3	1	18	6.87306	0.0223719	0.681742	http://asia.ensembl.org/Homo_sapiens/Transcript/Idhistory?t=ENST00000599676
ENST00000607476.1	ENSG00000272540.1	5	8	1	17	5	71	4.40205	0.0442811	0.681742	http://asia.ensembl.org/Homo_sapiens/Transcript/Idhistory?t=ENST00000607476
ENST00000607957.1	ENSG00000272686.1	1	1	1	1	1	41	7.85176	0.0227178	0.681742	http://asia.ensembl.org/Homo_sapiens/Transcript/Idhistory?t=ENST00000607957
ENST00000608477.1	ENSG00000273270.1	1	1	1	3	1	1	3.6398	0.324419	0.681742	http://asia.ensembl.org/Homo_sapiens/Transcript/Idhistory?t=ENST00000608477
ENST00000608701.1	ENSG00000273123.1	1	1	1	1	14	1	6.53886	0.0699695	0.681742	http://asia.ensembl.org/Homo_sapiens/Transcript/Idhistory?t=ENST00000608701
ENST00000610057.1	ENSG00000273149.1	1	1	1	3	1	1	3.20755	0.2723	0.681742	http://asia.ensembl.org/Homo_sapiens/Transcript/Idhistory?t=ENST00000610057
NR_001564.2	XIST	1	1	1	41	1	1	7.33071	0.0489877	0.681742	http://www.ncbi.nlm.nih.gov/nuccore/NR_001564.2
NR_002323.2	TUG1	4	1	1	11	2	2	3.15318	0.230406	0.681742	http://www.ncbi.nlm.nih.gov/nuccore/NR_002323.2
NR_002809.2	LINC01089	1	2	2	5	7	3	2.50262	0.539668	0.681742	http://www.ncbi.nlm.nih.gov/nuccore/NR_002809.2
NR_002909.2	SNHG3	2	1	1	5	1	1	2.42429	0.4339	0.681742	http://www.ncbi.nlm.nih.gov/nuccore/NR_002909.2
NR_003038.2	SNHG5	3	1	1	59	3	37	6.31092	0.0182175	0.681742	http://www.ncbi.nlm.nih.gov/nuccore/NR_003038.2
NR_003098.1	SNHG1	1	1	1	1	1	8	5.57918	0.0730943	0.681742	http://www.ncbi.nlm.nih.gov/nuccore/NR_003098.1
NR_015404.1	MAPKAPK5-AS1	1	1	1	3	1	1	2.68967	0.418929	0.681742	http://www.ncbi.nlm.nih.gov/nuccore/NR_015404.1
NR_015427.2	LINC00094	1	1	1	1	29	1	7.63318	0.0265666	0.681742	http://www.ncbi.nlm.nih.gov/nuccore/NR_015427.2
NR_015432.1	LINC00493	1	1	1	1	1	6	5.0354	0.131827	0.681742	http://www.ncbi.nlm.nih.gov/nuccore/NR_015432.1
NR_015453.2	NOP14-AS1	1	1	1	1	1	3	3.07097	0.338257	0.681742	http://www.ncbi.nlm.nih.gov/nuccore/NR_015453.2
NR_024052.2	HCG18	55	32	37	66	91	221	3.11889	0.442299	0.681742	http://www.ncbi.nlm.nih.gov/nuccore/NR_024052.2
NR_024053.2	HCG18	12	7	9	67	32	23	3.11889	0.442299	0.681742	http://www.ncbi.nlm.nih.gov/nuccore/NR_024053.2
NR_024127.1	SNHG12	1	1	1	4	1	1	4.04799	0.246518	0.681742	http://www.ncbi.nlm.nih.gov/nuccore/NR_024127.1
NR_024345.1	HNF1A-AS1	1	1	1	1	73	1	22.2158	2.18506e-09	1.62045e-06	http://www.ncbi.nlm.nih.gov/nuccore/NR_024345.1
NR_024628.1	IDI2-AS1	1	1	1	24	1	1	6.59697	0.0667481	0.681742	http://www.ncbi.nlm.nih.gov/nuccore/NR_024628.1
NR_024629.1	IDI2-AS1	1	1	1	24	1	1	6.59697	0.0667481	0.681742	http://www.ncbi.nlm.nih.gov/nuccore/NR_024629.1
NR_026943.1	LOC642852	1	1	1	4	1	1	4.04799	0.246518	0.681742	http://www.ncbi.nlm.nih.gov/nuccore/NR_026943.1
NR_027032.1	AGAP2-AS1	1	1	1	3	1	1	2.68967	0.418929	0.681742	http://www.ncbi.nlm.nih.gov/nuccore/NR_027032.1
NR_027040.1	ATP6V0E2-AS1	1	1	1	42	1	1	7.40089	0.0472496	0.681742	http://www.ncbi.nlm.nih.gov/nuccore/NR_027040.1
NR_027063.1	LINC00116	2	1	1	1	1	17	4.59005	0.169103	0.681742	http://www.ncbi.nlm.nih.gov/nuccore/NR_027063.1
NR_027168.2	LRRC75A-AS1	7	1	197	64	98	148	1.9489	0.291119	0.681742	http://www.ncbi.nlm.nih.gov/nuccore/NR_027168.2
NR_027171.1	LRRC75A-AS1	1	1	1	1	1	9	5.80261	0.0658398	0.681742	http://www.ncbi.nlm.nih.gov/nuccore/NR_027171.1
NR_027172.2	LRRC75A-AS1	1	1	1	1	1	9	5.80261	0.0658398	0.681742	http://www.ncbi.nlm.nih.gov/nuccore/NR_027172.2
NR_027173.1	LRRC75A-AS1	1	1	1	1	1	9	5.80261	0.0658398	0.681742	http://www.ncbi.nlm.nih.gov/nuccore/NR_027173.1
NR_027174.1	LRRC75A-AS1	1	1	1	1	1	9	5.80261	0.0658398	0.681742	http://www.ncbi.nlm.nih.gov/nuccore/NR_027174.1
NR_027175.1	LRRC75A-AS1	1	1	1	1	1	9	5.80261	0.0658398	0.681742	http://www.ncbi.nlm.nih.gov/nuccore/NR_027175.1
NR_027176.1	LRRC75A-AS1	1	1	1	1	1	9	5.62107	0.100317	0.681742	http://www.ncbi.nlm.nih.gov/nuccore/NR_027176.1
NR_027177.1	LRRC75A-AS1	1	1	1	1	1	9	5.80261	0.0658398	0.681742	http://www.ncbi.nlm.nih.gov/nuccore/NR_027177.1
NR_027178.1	LRRC75A-AS1	1	1	1	1	1	9	5.80261	0.0658398	0.681742	http://www.ncbi.nlm.nih.gov/nuccore/NR_027178.1
NR_027179.1	LRRC75A-AS1	1	1	1	1	1	9	4.84036	0.102276	0.681742	http://www.ncbi.nlm.nih.gov/nuccore/NR_027179.1
NR_027418.1	LINC00674	2	1	1	4	3	2	3.61465	0.162591	0.681742	http://www.ncbi.nlm.nih.gov/nuccore/NR_027418.1
NR_027499.1	BCDIN3D-AS1	1	1	1	1	1	61	6.62368	0.0412006	0.681742	http://www.ncbi.nlm.nih.gov/nuccore/NR_027499.1
NR_027501.1	BCDIN3D-AS1	1	1	1	1	1	61	6.62368	0.0412006	0.681742	http://www.ncbi.nlm.nih.gov/nuccore/NR_027501.1
NR_027708.1	IDI2-AS1	1	1	1	24	1	1	6.59697	0.0667481	0.681742	http://www.ncbi.nlm.nih.gov/nuccore/NR_027708.1
NR_027709.1	IDI2-AS1	1	1	1	24	1	1	6.59697	0.0667481	0.681742	http://www.ncbi.nlm.nih.gov/nuccore/NR_027709.1
NR_028301.1	DUBR	1	1	1	1	1	13	6.15198	0.0801752	0.681742	http://www.ncbi.nlm.nih.gov/nuccore/NR_028301.1
NR_028443.1	SLC25A5-AS1	1	1	1	1	1	21	6.84416	0.062036	0.681742	http://www.ncbi.nlm.nih.gov/nuccore/NR_028443.1
NR_033339.1	CTBP1-AS2	1	1	1	1	3	1	3.3182	0.293867	0.681742	http://www.ncbi.nlm.nih.gov/nuccore/NR_033339.1
NR_033805.1	WAC-AS1	1	1	1	3	1	1	3.6398	0.324419	0.681742	http://www.ncbi.nlm.nih.gov/nuccore/NR_033805.1
NR_033874.1	FLJ20021	1	1	1	1	5	1	5.03735	0.132814	0.681742	http://www.ncbi.nlm.nih.gov/nuccore/NR_033874.1
NR_034075.1	THAP9-AS1	1	1	1	1	3	1	3.3182	0.293867	0.681742	http://www.ncbi.nlm.nih.gov/nuccore/NR_034075.1
NR_034076.1	THAP9-AS1	1	1	1	1	3	1	3.3182	0.293867	0.681742	http://www.ncbi.nlm.nih.gov/nuccore/NR_034076.1
NR_034077.1	THAP9-AS1	1	1	1	1	3	1	3.3182	0.293867	0.681742	http://www.ncbi.nlm.nih.gov/nuccore/NR_034077.1
NR_036569.1	STAG3L5P-PVRIG2P-PILRB	1	1	1	3	1	1	4.60716	0.102042	0.681742	http://www.ncbi.nlm.nih.gov/nuccore/NR_036569.1
NR_036570.1	STAG3L5P-PVRIG2P-PILRB	1	1	1	3	1	1	3.64699	0.1696	0.681742	http://www.ncbi.nlm.nih.gov/nuccore/NR_036570.1
NR_037195.1	LINC00607	1	1	1	1	1	52	21.4737	1.33382e-08	2.22341e-06	http://www.ncbi.nlm.nih.gov/nuccore/NR_037195.1
NR_037665.1	LOC100506548	1	1	1	1	1	27	6.28379	0.0481565	0.681742	http://www.ncbi.nlm.nih.gov/nuccore/NR_037665.1
NR_037719.1	TMEM256-PLSCR3	1	1	1	1	1	3	3.07097	0.338257	0.681742	http://www.ncbi.nlm.nih.gov/nuccore/NR_037719.1
NR_037791.1	RAB4B-EGLN2	1	1	1	3	1	1	4.24146	0.175691	0.681742	http://www.ncbi.nlm.nih.gov/nuccore/NR_037791.1
NR_037923.1	DYX1C1-CCPG1	1	1	1	2	1	56	8.29678	0.015177	0.681742	http://www.ncbi.nlm.nih.gov/nuccore/NR_037923.1
NR_037940.1	HOXA10-HOXA9	1	1	1	3	1	1	3.20755	0.2723	0.681742	http://www.ncbi.nlm.nih.gov/nuccore/NR_037940.1
NR_037946.1	HNRNPUL2-BSCL2	2	46	1	13	61	13	2.95932	0.224584	0.681742	http://www.ncbi.nlm.nih.gov/nuccore/NR_037946.1
NR_038343.2	MAGI2-AS3	1	1	1	3	2	1	4.6657	0.123927	0.681742	http://www.ncbi.nlm.nih.gov/nuccore/NR_038343.2
NR_038438.1	LINC02135	1	1	1	1	57	1	21.8741	6.25955e-09	1.62045e-06	http://www.ncbi.nlm.nih.gov/nuccore/NR_038438.1
NR_038904.1	LINC00958	1	1	1	1	3	1	4.64291	0.131073	0.681742	http://www.ncbi.nlm.nih.gov/nuccore/NR_038904.1
NR_038911.1	MIF-AS1	6	2	1	141	221	26	7.2332	1.00473e-05	0.00148159	http://www.ncbi.nlm.nih.gov/nuccore/NR_038911.1
NR_038937.1	RPARP-AS1	1	1	1	1	66	1	7.84322	0.0243889	0.681742	http://www.ncbi.nlm.nih.gov/nuccore/NR_038937.1
NR_038938.1	RPARP-AS1	1	1	1	1	66	1	7.84322	0.0243889	0.681742	http://www.ncbi.nlm.nih.gov/nuccore/NR_038938.1
NR_040001.2	LINC01116	1	1	1	1	3	1	4.56226	0.138593	0.681742	http://www.ncbi.nlm.nih.gov/nuccore/NR_040001.2
NR_040023.1	ERVK13-1	1	1	1	131	1	15	9.23922	0.00387781	0.46461	http://www.ncbi.nlm.nih.gov/nuccore/NR_040023.1
NR_045023.1	LRRC75A-AS1	1	1	1	1	1	9	5.62107	0.100317	0.681742	http://www.ncbi.nlm.nih.gov/nuccore/NR_045023.1
NR_045024.1	LRRC75A-AS1	1	1	1	1	1	9	4.84036	0.102276	0.681742	http://www.ncbi.nlm.nih.gov/nuccore/NR_045024.1
NR_045026.1	LRRC75A-AS1	1	1	1	1	1	11	5.18406	0.0616037	0.681742	http://www.ncbi.nlm.nih.gov/nuccore/NR_045026.1
NR_102326.1	HCG18	1	1	1	3	1	1	4.24146	0.175691	0.681742	http://www.ncbi.nlm.nih.gov/nuccore/NR_102326.1
NR_102327.1	HCG18	112	134	121	199	221	257	2.50262	0.539668	0.681742	http://www.ncbi.nlm.nih.gov/nuccore/NR_102327.1
NR_103844.1	NPTN-IT1	1	1	1	1	65	1	22.0551	3.75736e-09	1.62045e-06	http://www.ncbi.nlm.nih.gov/nuccore/NR_103844.1
NR_104183.1	LOC100506603	1	1	41	1	69	1	2.35995	0.462488	0.681742	http://www.ncbi.nlm.nih.gov/nuccore/NR_104183.1
NR_104184.1	LOC100506603	1	1	41	1	69	1	2.35995	0.462488	0.681742	http://www.ncbi.nlm.nih.gov/nuccore/NR_104184.1
NR_109779.1	LINC01279	1	1	1	3	1	1	3.6398	0.324419	0.681742	http://www.ncbi.nlm.nih.gov/nuccore/NR_109779.1
NR_109828.1	PCBP2-OT1	1	1	1	1	1	3	4.03367	0.248587	0.681742	http://www.ncbi.nlm.nih.gov/nuccore/NR_109828.1
NR_110038.1	LINC01524	1	1	1	1	1	4	4.44948	0.188504	0.681742	http://www.ncbi.nlm.nih.gov/nuccore/NR_110038.1
NR_110092.1	LOC101928731	1	1	1	48	1	1	7.59302	0.0426808	0.681742	http://www.ncbi.nlm.nih.gov/nuccore/NR_110092.1
NR_110439.1	OTUD6B-AS1	1	1	1	1	3	1	3.3182	0.293867	0.681742	http://www.ncbi.nlm.nih.gov/nuccore/NR_110439.1
NR_110492.1	TUG1	4	1	1	11	2	2	3.15318	0.230406	0.681742	http://www.ncbi.nlm.nih.gov/nuccore/NR_110492.1
NR_110493.1	TUG1	4	1	1	11	2	2	3.15318	0.230406	0.681742	http://www.ncbi.nlm.nih.gov/nuccore/NR_110493.1
NR_111915.1	LOC101929057	1	1	1	1	1	6	5.0354	0.131827	0.681742	http://www.ncbi.nlm.nih.gov/nuccore/NR_111915.1
NR_120474.1	LOC101929162	1	1	1	1	34	1	7.82339	0.038484	0.681742	http://www.ncbi.nlm.nih.gov/nuccore/NR_120474.1
NR_122035.1	ARRDC1-AS1	1	1	1	1	1	16	6.55705	0.0460827	0.681742	http://www.ncbi.nlm.nih.gov/nuccore/NR_122035.1
NR_122036.1	ARRDC1-AS1	1	1	1	1	1	16	6.55705	0.0460827	0.681742	http://www.ncbi.nlm.nih.gov/nuccore/NR_122036.1
NR_122105.1	LINC00969	1	1	1	19	1	1	6.26227	0.0754325	0.681742	http://www.ncbi.nlm.nih.gov/nuccore/NR_122105.1
NR_125777.1	CATIP-AS2	1	1	1	1	1	41	7.77395	0.0392029	0.681742	http://www.ncbi.nlm.nih.gov/nuccore/NR_125777.1
NR_131907.1	ABALON	1	1	3	4	2	92	5.99475	0.0191483	0.681742	http://www.ncbi.nlm.nih.gov/nuccore/NR_131907.1
NR_135828.1	LOC101927751	1	1	1	1	3	1	4.28699	0.209958	0.681742	http://www.ncbi.nlm.nih.gov/nuccore/NR_135828.1
NR_135831.1	LOC101927751	1	1	1	1	3	1	4.28699	0.209958	0.681742	http://www.ncbi.nlm.nih.gov/nuccore/NR_135831.1
NR_135840.1	LOC105376114	1	1	1	1	1	22	6.07192	0.0369983	0.681742	http://www.ncbi.nlm.nih.gov/nuccore/NR_135840.1
NR_144402.1	LOC108783654	1	1	1	1	1	4	3.73719	0.192061	0.681742	http://www.ncbi.nlm.nih.gov/nuccore/NR_144402.1

## Sheet: downregulation
Please add table title. Please split the tables and name them accrodingly. There are multiple sheets in this excel file
Transcript_id	Gene_name	Normal_1	Normal_2	Normal_3	OGD_1	OGD_2	OGD_3	log2(Fold_change)	p-value	q-value	Website
ENST00000308604.5	ENSG00000172965.10	1	1	31	1	1	1	-4.49738	0.208593	0.681742	http://asia.ensembl.org/Homo_sapiens/Transcript/Idhistory?t=ENST00000308604
ENST00000334165.4	ENSG00000186842.4	1	1	36	1	1	1	-4.76094	0.189147	0.681742	http://asia.ensembl.org/Homo_sapiens/Transcript/Idhistory?t=ENST00000334165
ENST00000359491.1	ENSG00000214770.2	1	15	1	1	1	1	-2.85318	0.405338	0.681742	http://asia.ensembl.org/Homo_sapiens/Transcript/Idhistory?t=ENST00000359491
ENST00000366153.2	ENSG00000203327.2	37	1	1	1	1	1	-4.63178	0.197573	0.681742	http://asia.ensembl.org/Homo_sapiens/Transcript/Idhistory?t=ENST00000366153
ENST00000378432.1	ENSG00000205041.1	11	1	1	1	1	1	-2.74198	0.428335	0.681742	http://asia.ensembl.org/Homo_sapiens/Transcript/Idhistory?t=ENST00000378432
ENST00000379640.1	ENSG00000205325.1	17	1	1	1	1	1	-3.5087	0.302911	0.681742	http://asia.ensembl.org/Homo_sapiens/Transcript/Idhistory?t=ENST00000379640
ENST00000396588.2	ENSG00000236432.3	16	1	1	1	1	1	-3.42112	0.314517	0.681742	http://asia.ensembl.org/Homo_sapiens/Transcript/Idhistory?t=ENST00000396588
ENST00000411856.1	ENSG00000197462.3	1	18	1	1	1	1	-3.11443	0.358967	0.681742	http://asia.ensembl.org/Homo_sapiens/Transcript/Idhistory?t=ENST00000411856
ENST00000413960.1	ENSG00000236106.1	33	1	1	1	1	1	-4.46662	0.210435	0.681742	http://asia.ensembl.org/Homo_sapiens/Transcript/Idhistory?t=ENST00000413960
ENST00000414640.1	ENSG00000224407.1	1	1	51	1	1	2	-2.86254	0.370042	0.681742	http://asia.ensembl.org/Homo_sapiens/Transcript/Idhistory?t=ENST00000414640
ENST00000416509.1	ENSG00000224844.1	68	1	1	1	1	1	-5.51016	0.145018	0.681742	http://asia.ensembl.org/Homo_sapiens/Transcript/Idhistory?t=ENST00000416509
ENST00000418273.2	ENSG00000272734.1	41	1	1	1	1	1	-2.88114	0.358986	0.681742	http://asia.ensembl.org/Homo_sapiens/Transcript/Idhistory?t=ENST00000418273
ENST00000418499.3	ENSG00000225210.5	1	1	55	1	1	1	-5.37325	0.153208	0.681742	http://asia.ensembl.org/Homo_sapiens/Transcript/Idhistory?t=ENST00000418499
ENST00000419664.1	ENSG00000237721.1	17	1	1	1	1	1	-3.5087	0.302911	0.681742	http://asia.ensembl.org/Homo_sapiens/Transcript/Idhistory?t=ENST00000419664
ENST00000419680.2	ENSG00000222041.6	43	1	1	1	1	1	-4.84871	0.18286	0.681742	http://asia.ensembl.org/Homo_sapiens/Transcript/Idhistory?t=ENST00000419680
ENST00000419736.1	ENSG00000172965.10	1	1	31	1	1	1	-3.53514	0.290491	0.681742	http://asia.ensembl.org/Homo_sapiens/Transcript/Idhistory?t=ENST00000419736
ENST00000421167.1	ENSG00000233848.1	1	25	1	1	1	1	-3.58544	0.291224	0.681742	http://asia.ensembl.org/Homo_sapiens/Transcript/Idhistory?t=ENST00000421167
ENST00000421481.1	ENSG00000223381.1	21	1	1	1	1	1	-3.81395	0.267932	0.681742	http://asia.ensembl.org/Homo_sapiens/Transcript/Idhistory?t=ENST00000421481
ENST00000422117.1	ENSG00000235731.1	62	1	1	1	1	1	-5.37685	0.152511	0.681742	http://asia.ensembl.org/Homo_sapiens/Transcript/Idhistory?t=ENST00000422117
ENST00000422216.1	ENSG00000226252.1	7	1	1	1	1	1	-2.22653	0.539601	0.681742	http://asia.ensembl.org/Homo_sapiens/Transcript/Idhistory?t=ENST00000422216
ENST00000424181.1	ENSG00000224977.1	47	1	1	1	1	1	-4.9771	0.175027	0.681742	http://asia.ensembl.org/Homo_sapiens/Transcript/Idhistory?t=ENST00000424181
ENST00000426261.2	ENSG00000272780.1	58	1	1	1	1	1	-5.28061	0.157844	0.681742	http://asia.ensembl.org/Homo_sapiens/Transcript/Idhistory?t=ENST00000426261
ENST00000426929.1	ENSG00000230184.1	23	1	1	1	1	1	-3.94534	0.254971	0.681742	http://asia.ensembl.org/Homo_sapiens/Transcript/Idhistory?t=ENST00000426929
ENST00000427108.1	ENSG00000237877.2	42	1	1	1	1	1	-4.81475	0.185025	0.681742	http://asia.ensembl.org/Homo_sapiens/Transcript/Idhistory?t=ENST00000427108
ENST00000427243.1	ENSG00000224093.1	1	13	1	1	1	1	-2.64817	0.44588	0.681742	http://asia.ensembl.org/Homo_sapiens/Transcript/Idhistory?t=ENST00000427243
ENST00000428283.1	ENSG00000230552.1	1	1	41	1	1	1	-4.94888	0.177274	0.681742	http://asia.ensembl.org/Homo_sapiens/Transcript/Idhistory?t=ENST00000428283
ENST00000428791.1	ENSG00000225721.1	1	46	1	1	1	1	-4.46128	0.209037	0.681742	http://asia.ensembl.org/Homo_sapiens/Transcript/Idhistory?t=ENST00000428791
ENST00000429210.1	ENSG00000229874.2	54	1	1	1	1	1	-4.21562	0.224379	0.681742	http://asia.ensembl.org/Homo_sapiens/Transcript/Idhistory?t=ENST00000429210
ENST00000430643.1	ENSG00000230896.1	1	1	46	1	1	1	-4.15309	0.230326	0.681742	http://asia.ensembl.org/Homo_sapiens/Transcript/Idhistory?t=ENST00000430643
ENST00000431343.1	ENSG00000230971.1	1	29	1	1	1	1	-3.79841	0.267399	0.681742	http://asia.ensembl.org/Homo_sapiens/Transcript/Idhistory?t=ENST00000431343
ENST00000432442.1	ENSG00000228543.1	4	1	1	1	1	1	-1.41746	0.721017	0.828651	http://asia.ensembl.org/Homo_sapiens/Transcript/Idhistory?t=ENST00000432442
ENST00000433606.1	ENSG00000237410.1	23	1	1	1	1	1	-3.94534	0.254971	0.681742	http://asia.ensembl.org/Homo_sapiens/Transcript/Idhistory?t=ENST00000433606
ENST00000434097.2	ENSG00000228748.2	1	42	1	1	1	3	-1.83806	0.576271	0.715951	http://asia.ensembl.org/Homo_sapiens/Transcript/Idhistory?t=ENST00000434097
ENST00000437438.1	ENSG00000215023.2	47	1	1	1	1	1	-4.9771	0.175027	0.681742	http://asia.ensembl.org/Homo_sapiens/Transcript/Idhistory?t=ENST00000437438
ENST00000437680.1	ENSG00000237133.1	37	1	1	1	1	1	-3.66989	0.276469	0.681742	http://asia.ensembl.org/Homo_sapiens/Transcript/Idhistory?t=ENST00000437680
ENST00000440371.1	ENSG00000234595.1	22	1	1	1	1	1	-3.88114	0.261174	0.681742	http://asia.ensembl.org/Homo_sapiens/Transcript/Idhistory?t=ENST00000440371
ENST00000443930.1	ENSG00000233542.1	1	1	54	1	1	1	-5.34675	0.154683	0.681742	http://asia.ensembl.org/Homo_sapiens/Transcript/Idhistory?t=ENST00000443930
ENST00000444665.1	ENSG00000228852.2	131	37	1	1	1	1	-6.71177	0.0472064	0.681742	http://asia.ensembl.org/Homo_sapiens/Transcript/Idhistory?t=ENST00000444665
ENST00000445278.1	ENSG00000223410.1	25	1	1	1	1	1	-4.06575	0.243907	0.681742	http://asia.ensembl.org/Homo_sapiens/Transcript/Idhistory?t=ENST00000445278
ENST00000445418.1	ENSG00000233296.1	47	1	1	1	1	1	-4.9771	0.175027	0.681742	http://asia.ensembl.org/Homo_sapiens/Transcript/Idhistory?t=ENST00000445418
ENST00000445604.2	ENSG00000234665.4	3	1	1	1	1	1	-1.0006	0.801988	0.903032	http://asia.ensembl.org/Homo_sapiens/Transcript/Idhistory?t=ENST00000445604
ENST00000447508.1	ENSG00000232876.1	1	21	1	1	1	1	-3.26545	0.334983	0.681742	http://asia.ensembl.org/Homo_sapiens/Transcript/Idhistory?t=ENST00000447508
ENST00000447519.1	ENSG00000236304.1	21	1	1	1	1	1	-3.74347	0.275345	0.681742	http://asia.ensembl.org/Homo_sapiens/Transcript/Idhistory?t=ENST00000447519
ENST00000447571.1	ENSG00000230773.2	1	36	1	1	1	1	-4.10891	0.238075	0.681742	http://asia.ensembl.org/Homo_sapiens/Transcript/Idhistory?t=ENST00000447571
ENST00000447729.1	ENSG00000225582.1	1	46	1	1	1	1	-4.46128	0.209037	0.681742	http://asia.ensembl.org/Homo_sapiens/Transcript/Idhistory?t=ENST00000447729
ENST00000449361.1	ENSG00000243144.2	61	1	1	1	1	1	-5.32953	0.155136	0.681742	http://asia.ensembl.org/Homo_sapiens/Transcript/Idhistory?t=ENST00000449361
ENST00000450365.1	ENSG00000224404.1	28	1	1	1	1	1	-4.2294	0.229797	0.681742	http://asia.ensembl.org/Homo_sapiens/Transcript/Idhistory?t=ENST00000450365
ENST00000450746.1	ENSG00000227260.1	1	58	1	1	1	1	-3.83347	0.258005	0.681742	http://asia.ensembl.org/Homo_sapiens/Transcript/Idhistory?t=ENST00000450746
ENST00000452846.1	ENSG00000235501.1	32	1	1	1	1	1	-4.42219	0.21401	0.681742	http://asia.ensembl.org/Homo_sapiens/Transcript/Idhistory?t=ENST00000452846
ENST00000453760.1	ENSG00000232628.1	9	1	1	1	1	1	-2.58972	0.459261	0.681742	http://asia.ensembl.org/Homo_sapiens/Transcript/Idhistory?t=ENST00000453760
ENST00000454636.1	ENSG00000188424.5	69	1	1	1	1	1	-5.53122	0.143814	0.681742	http://asia.ensembl.org/Homo_sapiens/Transcript/Idhistory?t=ENST00000454636
ENST00000455442.1	ENSG00000223436.1	21	1	1	1	1	1	-3.74347	0.275345	0.681742	http://asia.ensembl.org/Homo_sapiens/Transcript/Idhistory?t=ENST00000455442
ENST00000456424.2	ENSG00000231912.2	41	1	1	1	1	1	-4.77996	0.18729	0.681742	http://asia.ensembl.org/Homo_sapiens/Transcript/Idhistory?t=ENST00000456424
ENST00000457213.1	ENSG00000228156.1	1	34	1	1	1	1	-4.0268	0.245352	0.681742	http://asia.ensembl.org/Homo_sapiens/Transcript/Idhistory?t=ENST00000457213
ENST00000457683.1	ENSG00000232650.1	1	28	1	1	1	1	-3.74804	0.272708	0.681742	http://asia.ensembl.org/Homo_sapiens/Transcript/Idhistory?t=ENST00000457683
ENST00000458149.3	ENSG00000228486.5	1	22	1	1	1	1	-3.40211	0.315073	0.681742	http://asia.ensembl.org/Homo_sapiens/Transcript/Idhistory?t=ENST00000458149
ENST00000458490.1	ENSG00000224875.2	1	52	1	1	1	1	-4.63766	0.195387	0.681742	http://asia.ensembl.org/Homo_sapiens/Transcript/Idhistory?t=ENST00000458490
ENST00000492040.1	ENSG00000239791.1	1	4	1	1	1	1	-0.965581	0.808877	0.909008	http://asia.ensembl.org/Homo_sapiens/Transcript/Idhistory?t=ENST00000492040
ENST00000500487.1	ENSG00000247765.1	1	11	1	1	1	1	-2.27228	0.528348	0.681742	http://asia.ensembl.org/Homo_sapiens/Transcript/Idhistory?t=ENST00000500487
ENST00000501016.2	ENSG00000245970.2	35	53	1	3	1	4	-2.0562	0.456734	0.681742	http://asia.ensembl.org/Homo_sapiens/Transcript/Idhistory?t=ENST00000501016
ENST00000501211.2	ENSG00000253284.2	1	1	35	1	1	1	-4.72022	0.191906	0.681742	http://asia.ensembl.org/Homo_sapiens/Transcript/Idhistory?t=ENST00000501211
ENST00000501708.1	ENSG00000245156.1	22	1	1	1	1	1	-3.88114	0.261174	0.681742	http://asia.ensembl.org/Homo_sapiens/Transcript/Idhistory?t=ENST00000501708
ENST00000503091.1	ENSG00000250362.1	1	1	51	1	1	1	-5.23559	0.160856	0.681742	http://asia.ensembl.org/Homo_sapiens/Transcript/Idhistory?t=ENST00000503091
ENST00000503488.2	ENSG00000249359.2	1	1	18	1	1	1	-3.75815	0.27452	0.681742	http://asia.ensembl.org/Homo_sapiens/Transcript/Idhistory?t=ENST00000503488
ENST00000504861.2	ENSG00000248858.3	22	1	1	1	1	1	-3.88114	0.261174	0.681742	http://asia.ensembl.org/Homo_sapiens/Transcript/Idhistory?t=ENST00000504861
ENST00000505254.2	ENSG00000249669.3	9	1	1	1	1	1	-2.58972	0.459261	0.681742	http://asia.ensembl.org/Homo_sapiens/Transcript/Idhistory?t=ENST00000505254
ENST00000505448.3	ENSG00000251615.3	28	1	1	1	1	1	-4.2294	0.229797	0.681742	http://asia.ensembl.org/Homo_sapiens/Transcript/Idhistory?t=ENST00000505448
ENST00000507770.1	ENSG00000250170.1	1	36	1	1	1	1	-4.10891	0.238075	0.681742	http://asia.ensembl.org/Homo_sapiens/Transcript/Idhistory?t=ENST00000507770
ENST00000508512.1	ENSG00000250978.1	1	65	1	1	1	1	-4.95881	0.174491	0.681742	http://asia.ensembl.org/Homo_sapiens/Transcript/Idhistory?t=ENST00000508512
ENST00000511734.1	ENSG00000251189.1	11	1	1	1	1	1	-2.87971	0.401983	0.681742	http://asia.ensembl.org/Homo_sapiens/Transcript/Idhistory?t=ENST00000511734
ENST00000512746.1	ENSG00000251250.1	1	41	1	1	1	1	-4.29582	0.222364	0.681742	http://asia.ensembl.org/Homo_sapiens/Transcript/Idhistory?t=ENST00000512746
ENST00000513384.1	ENSG00000249252.1	17	1	1	1	1	1	-3.5087	0.302911	0.681742	http://asia.ensembl.org/Homo_sapiens/Transcript/Idhistory?t=ENST00000513384
ENST00000513926.1	ENSG00000250158.1	29	1	1	1	1	1	-4.28007	0.225584	0.681742	http://asia.ensembl.org/Homo_sapiens/Transcript/Idhistory?t=ENST00000513926
ENST00000514334.1	ENSG00000251687.1	1	43	1	1	1	1	-4.36429	0.216809	0.681742	http://asia.ensembl.org/Homo_sapiens/Transcript/Idhistory?t=ENST00000514334
ENST00000514624.1	ENSG00000245322.2	1	5	1	1	1	1	-1.28174	0.747139	0.852032	http://asia.ensembl.org/Homo_sapiens/Transcript/Idhistory?t=ENST00000514624
ENST00000515184.1	ENSG00000250978.1	1	65	1	1	1	1	-4.95881	0.174491	0.681742	http://asia.ensembl.org/Homo_sapiens/Transcript/Idhistory?t=ENST00000515184
ENST00000517664.1	ENSG00000253636.1	1	1	11	1	1	1	-3.04435	0.373229	0.681742	http://asia.ensembl.org/Homo_sapiens/Transcript/Idhistory?t=ENST00000517664
ENST00000517706.1	ENSG00000253300.1	12	1	1	1	1	1	-3.00545	0.379346	0.681742	http://asia.ensembl.org/Homo_sapiens/Transcript/Idhistory?t=ENST00000517706
ENST00000517765.2	ENSG00000249868.4	28	1	1	1	1	1	-4.2294	0.229797	0.681742	http://asia.ensembl.org/Homo_sapiens/Transcript/Idhistory?t=ENST00000517765
ENST00000518639.1	ENSG00000253106.1	21	1	1	1	1	1	-3.74347	0.275345	0.681742	http://asia.ensembl.org/Homo_sapiens/Transcript/Idhistory?t=ENST00000518639
ENST00000519805.1	ENSG00000254141.1	67	1	1	1	1	1	-5.48878	0.146234	0.681742	http://asia.ensembl.org/Homo_sapiens/Transcript/Idhistory?t=ENST00000519805
ENST00000521498.1	ENSG00000253764.1	12	1	1	1	1	1	-3.00545	0.379346	0.681742	http://asia.ensembl.org/Homo_sapiens/Transcript/Idhistory?t=ENST00000521498
ENST00000521996.1	ENSG00000251136.4	1	1	15	1	1	1	-3.49399	0.305537	0.681742	http://asia.ensembl.org/Homo_sapiens/Transcript/Idhistory?t=ENST00000521996
ENST00000523525.1	ENSG00000254227.1	37	1	1	1	1	1	-4.63178	0.197573	0.681742	http://asia.ensembl.org/Homo_sapiens/Transcript/Idhistory?t=ENST00000523525
ENST00000523995.1	ENSG00000251136.4	1	1	15	1	1	1	-3.49399	0.305537	0.681742	http://asia.ensembl.org/Homo_sapiens/Transcript/Idhistory?t=ENST00000523995
ENST00000524166.1	ENSG00000251136.4	1	1	5	1	1	1	-1.90078	0.617056	0.759485	http://asia.ensembl.org/Homo_sapiens/Transcript/Idhistory?t=ENST00000524166
ENST00000526730.1	ENSG00000254675.1	14	1	1	1	1	1	-3.22819	0.342681	0.681742	http://asia.ensembl.org/Homo_sapiens/Transcript/Idhistory?t=ENST00000526730
ENST00000527970.1	ENSG00000255367.1	44	1	1	1	1	1	-4.88189	0.180785	0.681742	http://asia.ensembl.org/Homo_sapiens/Transcript/Idhistory?t=ENST00000527970
ENST00000531414.1	ENSG00000255005.1	1	34	1	1	1	1	-4.0268	0.245352	0.681742	http://asia.ensembl.org/Homo_sapiens/Transcript/Idhistory?t=ENST00000531414
ENST00000532365.1	ENSG00000255125.1	1	1	5	1	1	1	-1.90078	0.617056	0.759485	http://asia.ensembl.org/Homo_sapiens/Transcript/Idhistory?t=ENST00000532365
ENST00000532961.1	ENSG00000254467.1	57	1	1	1	1	1	-5.25551	0.159233	0.681742	http://asia.ensembl.org/Homo_sapiens/Transcript/Idhistory?t=ENST00000532961
ENST00000535764.1	ENSG00000255910.1	56	1	1	1	1	1	-5.22996	0.160648	0.681742	http://asia.ensembl.org/Homo_sapiens/Transcript/Idhistory?t=ENST00000535764
ENST00000536131.1	ENSG00000255745.1	1	61	1	1	1	1	-4.86739	0.180024	0.681742	http://asia.ensembl.org/Homo_sapiens/Transcript/Idhistory?t=ENST00000536131
ENST00000536432.2	ENSG00000228313.3	28	1	1	1	1	1	-4.2294	0.229797	0.681742	http://asia.ensembl.org/Homo_sapiens/Transcript/Idhistory?t=ENST00000536432
ENST00000541870.1	ENSG00000256571.1	12	1	1	1	1	1	-3.00545	0.379346	0.681742	http://asia.ensembl.org/Homo_sapiens/Transcript/Idhistory?t=ENST00000541870
ENST00000546324.1	ENSG00000257038.1	1	1	34	1	1	1	-3.75295	0.227796	0.681742	http://asia.ensembl.org/Homo_sapiens/Transcript/Idhistory?t=ENST00000546324
ENST00000547387.1	ENSG00000258017.1	117	1	36	21	21	9	-0.188614	0.937887	0.955329	http://asia.ensembl.org/Homo_sapiens/Transcript/Idhistory?t=ENST00000547387
ENST00000549388.1	ENSG00000257337.2	1	6	1	1	1	1	-1.54078	0.697523	0.81375	http://asia.ensembl.org/Homo_sapiens/Transcript/Idhistory?t=ENST00000549388
ENST00000552780.1	ENSG00000257410.1	1	12	1	1	1	1	-2.53351	0.470026	0.681742	http://asia.ensembl.org/Homo_sapiens/Transcript/Idhistory?t=ENST00000552780
ENST00000554475.1	ENSG00000259055.1	1	31	1	1	1	1	-3.84707	0.262439	0.681742	http://asia.ensembl.org/Homo_sapiens/Transcript/Idhistory?t=ENST00000554475
ENST00000555328.1	ENSG00000258497.1	1	9	1	1	1	1	-2.12128	0.563876	0.702815	http://asia.ensembl.org/Homo_sapiens/Transcript/Idhistory?t=ENST00000555328
ENST00000555636.1	ENSG00000259072.1	15	1	1	1	1	1	-3.32787	0.327712	0.681742	http://asia.ensembl.org/Homo_sapiens/Transcript/Idhistory?t=ENST00000555636
ENST00000556738.1	ENSG00000258768.2	1	1	62	1	1	1	-5.54625	0.143418	0.681742	http://asia.ensembl.org/Homo_sapiens/Transcript/Idhistory?t=ENST00000556738
ENST00000556874.1	ENSG00000258561.1	1	1	61	1	1	1	-5.4989	0.146134	0.681742	http://asia.ensembl.org/Homo_sapiens/Transcript/Idhistory?t=ENST00000556874
ENST00000558141.1	ENSG00000259594.1	48	1	1	1	1	1	-5.00748	0.173241	0.681742	http://asia.ensembl.org/Homo_sapiens/Transcript/Idhistory?t=ENST00000558141
ENST00000558153.1	ENSG00000259594.1	48	1	1	1	1	1	-5.00748	0.173241	0.681742	http://asia.ensembl.org/Homo_sapiens/Transcript/Idhistory?t=ENST00000558153
ENST00000560404.1	ENSG00000259408.1	59	1	1	1	1	1	-5.30528	0.156479	0.681742	http://asia.ensembl.org/Homo_sapiens/Transcript/Idhistory?t=ENST00000560404
ENST00000561236.1	ENSG00000259395.1	13	1	1	1	1	1	-3.12111	0.359753	0.681742	http://asia.ensembl.org/Homo_sapiens/Transcript/Idhistory?t=ENST00000561236
ENST00000561332.1	ENSG00000259264.1	1	44	1	1	1	1	-4.39735	0.21415	0.681742	http://asia.ensembl.org/Homo_sapiens/Transcript/Idhistory?t=ENST00000561332
ENST00000562040.1	ENSG00000259989.1	41	1	1	1	1	1	-4.74432	0.189665	0.681742	http://asia.ensembl.org/Homo_sapiens/Transcript/Idhistory?t=ENST00000562040
ENST00000562054.1	ENSG00000260519.1	57	1	1	1	1	1	-5.25551	0.159233	0.681742	http://asia.ensembl.org/Homo_sapiens/Transcript/Idhistory?t=ENST00000562054
ENST00000562493.1	ENSG00000261770.1	1	1	21	1	1	1	-3.98137	0.252315	0.681742	http://asia.ensembl.org/Homo_sapiens/Transcript/Idhistory?t=ENST00000562493
ENST00000562716.1	ENSG00000259792.1	1	1	8	1	1	1	-2.58243	0.461141	0.681742	http://asia.ensembl.org/Homo_sapiens/Transcript/Idhistory?t=ENST00000562716
ENST00000562846.1	ENSG00000259804.1	1	37	1	1	1	1	-4.14828	0.234679	0.681742	http://asia.ensembl.org/Homo_sapiens/Transcript/Idhistory?t=ENST00000562846
ENST00000563503.1	ENSG00000261627.1	55	1	1	1	1	1	-5.20396	0.162092	0.681742	http://asia.ensembl.org/Homo_sapiens/Transcript/Idhistory?t=ENST00000563503
ENST00000567082.1	ENSG00000261257.1	33	1	1	1	1	1	-4.46662	0.210435	0.681742	http://asia.ensembl.org/Homo_sapiens/Transcript/Idhistory?t=ENST00000567082
ENST00000567556.1	ENSG00000259798.1	1	1	36	1	1	1	-4.76094	0.189147	0.681742	http://asia.ensembl.org/Homo_sapiens/Transcript/Idhistory?t=ENST00000567556
ENST00000568244.1	ENSG00000261730.1	1	11	1	1	1	1	-2.40885	0.497357	0.681742	http://asia.ensembl.org/Homo_sapiens/Transcript/Idhistory?t=ENST00000568244
ENST00000568270.1	ENSG00000260151.1	1	21	1	1	1	1	-3.26545	0.334983	0.681742	http://asia.ensembl.org/Homo_sapiens/Transcript/Idhistory?t=ENST00000568270
ENST00000569070.1	ENSG00000261035.1	3	1	1	1	1	1	-1.0006	0.801988	0.903032	http://asia.ensembl.org/Homo_sapiens/Transcript/Idhistory?t=ENST00000569070
ENST00000576554.1	ENSG00000262413.1	1	19	1	1	1	1	-2.23191	0.479049	0.681742	http://asia.ensembl.org/Homo_sapiens/Transcript/Idhistory?t=ENST00000576554
ENST00000577557.1	ENSG00000266088.1	1	16	1	1	1	1	-2.94565	0.388228	0.681742	http://asia.ensembl.org/Homo_sapiens/Transcript/Idhistory?t=ENST00000577557
ENST00000577848.1	ENSG00000266401.1	9	1	1	1	1	1	-2.58972	0.459261	0.681742	http://asia.ensembl.org/Homo_sapiens/Transcript/Idhistory?t=ENST00000577848
ENST00000578280.1	ENSG00000266088.1	1	16	1	1	1	1	-2.94565	0.388228	0.681742	http://asia.ensembl.org/Homo_sapiens/Transcript/Idhistory?t=ENST00000578280
ENST00000578664.1	ENSG00000266835.1	1	1	49	1	1	1	-5.20641	0.16248	0.681742	http://asia.ensembl.org/Homo_sapiens/Transcript/Idhistory?t=ENST00000578664
ENST00000579007.1	ENSG00000266835.1	1	1	49	1	1	1	-5.20641	0.16248	0.681742	http://asia.ensembl.org/Homo_sapiens/Transcript/Idhistory?t=ENST00000579007
ENST00000582695.1	ENSG00000255121.2	9	1	1	1	1	1	-2.58972	0.459261	0.681742	http://asia.ensembl.org/Homo_sapiens/Transcript/Idhistory?t=ENST00000582695
ENST00000586694.1	ENSG00000267141.1	42	1	1	1	1	1	-4.81475	0.185025	0.681742	http://asia.ensembl.org/Homo_sapiens/Transcript/Idhistory?t=ENST00000586694
ENST00000587011.1	ENSG00000267705.1	1	49	1	1	1	1	-4.55216	0.201816	0.681742	http://asia.ensembl.org/Homo_sapiens/Transcript/Idhistory?t=ENST00000587011
ENST00000587344.1	ENSG00000267702.1	36	1	1	1	1	1	-4.59223	0.200518	0.681742	http://asia.ensembl.org/Homo_sapiens/Transcript/Idhistory?t=ENST00000587344
ENST00000588710.1	ENSG00000267614.1	19	1	1	1	1	1	-3.66938	0.283538	0.681742	http://asia.ensembl.org/Homo_sapiens/Transcript/Idhistory?t=ENST00000588710
ENST00000589120.1	ENSG00000267458.1	1	1	3	1	1	1	-1.15666	0.771433	0.876632	http://asia.ensembl.org/Homo_sapiens/Transcript/Idhistory?t=ENST00000589120
ENST00000592021.1	ENSG00000267010.1	1	49	1	1	1	1	-4.55216	0.201816	0.681742	http://asia.ensembl.org/Homo_sapiens/Transcript/Idhistory?t=ENST00000592021
ENST00000593382.1	ENSG00000237998.3	1	37	1	1	1	1	-4.14828	0.234679	0.681742	http://asia.ensembl.org/Homo_sapiens/Transcript/Idhistory?t=ENST00000593382
ENST00000594142.1	ENSG00000269131.1	1	4	1	1	1	1	-0.0111355	0.997536	0.998317	http://asia.ensembl.org/Homo_sapiens/Transcript/Idhistory?t=ENST00000594142
ENST00000594273.1	ENSG00000228486.5	1	22	1	1	1	1	-3.40211	0.315073	0.681742	http://asia.ensembl.org/Homo_sapiens/Transcript/Idhistory?t=ENST00000594273
ENST00000595201.1	ENSG00000268583.1	124	47	1	1	1	1	-6.72216	0.0463417	0.681742	http://asia.ensembl.org/Homo_sapiens/Transcript/Idhistory?t=ENST00000595201
ENST00000597230.1	ENSG00000268516.1	56	1	1	1	1	1	-4.26811	0.219976	0.681742	http://asia.ensembl.org/Homo_sapiens/Transcript/Idhistory?t=ENST00000597230
ENST00000597579.1	ENSG00000261971.2	49	1	1	1	1	1	-5.03724	0.171512	0.681742	http://asia.ensembl.org/Homo_sapiens/Transcript/Idhistory?t=ENST00000597579
ENST00000598144.1	ENSG00000228486.5	1	22	1	1	1	1	-3.40211	0.315073	0.681742	http://asia.ensembl.org/Homo_sapiens/Transcript/Idhistory?t=ENST00000598144
ENST00000598322.1	ENSG00000269825.1	1	6	1	1	1	1	-0.587338	0.862909	0.916544	http://asia.ensembl.org/Homo_sapiens/Transcript/Idhistory?t=ENST00000598322
ENST00000598739.1	ENSG00000228852.2	1	37	1	1	1	1	-4.14828	0.234679	0.681742	http://asia.ensembl.org/Homo_sapiens/Transcript/Idhistory?t=ENST00000598739
ENST00000598824.1	ENSG00000228486.5	1	22	1	1	1	1	-3.40211	0.315073	0.681742	http://asia.ensembl.org/Homo_sapiens/Transcript/Idhistory?t=ENST00000598824
ENST00000599015.1	ENSG00000228486.5	1	22	1	1	1	1	-3.40211	0.315073	0.681742	http://asia.ensembl.org/Homo_sapiens/Transcript/Idhistory?t=ENST00000599015
ENST00000599751.1	ENSG00000268340.1	1	1	46	1	1	1	-5.11514	0.167604	0.681742	http://asia.ensembl.org/Homo_sapiens/Transcript/Idhistory?t=ENST00000599751
ENST00000599959.1	ENSG00000228486.5	1	22	1	1	1	1	-3.40211	0.315073	0.681742	http://asia.ensembl.org/Homo_sapiens/Transcript/Idhistory?t=ENST00000599959
ENST00000600068.1	ENSG00000269082.1	24	1	1	1	1	1	-4.0068	0.249238	0.681742	http://asia.ensembl.org/Homo_sapiens/Transcript/Idhistory?t=ENST00000600068
ENST00000601192.1	ENSG00000269604.1	1	41	1	1	1	6	-0.588058	0.835152	0.916544	http://asia.ensembl.org/Homo_sapiens/Transcript/Idhistory?t=ENST00000601192
ENST00000601929.1	ENSG00000269480.1	28	1	1	1	1	1	-4.2294	0.229797	0.681742	http://asia.ensembl.org/Homo_sapiens/Transcript/Idhistory?t=ENST00000601929
ENST00000602528.1	ENSG00000270040.1	1	53	1	1	1	1	-4.66507	0.193419	0.681742	http://asia.ensembl.org/Homo_sapiens/Transcript/Idhistory?t=ENST00000602528
ENST00000602568.1	ENSG00000270116.1	1	36	1	1	1	1	-4.10891	0.238075	0.681742	http://asia.ensembl.org/Homo_sapiens/Transcript/Idhistory?t=ENST00000602568
ENST00000602659.1	ENSG00000270093.1	1	1	48	1	1	1	-5.17662	0.164144	0.681742	http://asia.ensembl.org/Homo_sapiens/Transcript/Idhistory?t=ENST00000602659
ENST00000602886.1	ENSG00000270015.1	1	24	1	1	1	1	-3.52689	0.29847	0.681742	http://asia.ensembl.org/Homo_sapiens/Transcript/Idhistory?t=ENST00000602886
ENST00000602946.1	ENSG00000269968.1	25	14	23	4	2	14	-0.162048	0.941041	0.957778	http://asia.ensembl.org/Homo_sapiens/Transcript/Idhistory?t=ENST00000602946
ENST00000602977.1	ENSG00000270001.1	1	4	1	1	1	1	-0.965581	0.808877	0.909008	http://asia.ensembl.org/Homo_sapiens/Transcript/Idhistory?t=ENST00000602977
ENST00000606070.1	ENSG00000272476.1	1	1	29	1	1	1	-4.44836	0.212542	0.681742	http://asia.ensembl.org/Homo_sapiens/Transcript/Idhistory?t=ENST00000606070
ENST00000606162.1	ENSG00000271738.1	51	1	1	1	1	1	-5.09498	0.168206	0.681742	http://asia.ensembl.org/Homo_sapiens/Transcript/Idhistory?t=ENST00000606162
ENST00000606194.1	ENSG00000271980.1	1	12	1	1	1	1	-1.57553	0.617774	0.760123	http://asia.ensembl.org/Homo_sapiens/Transcript/Idhistory?t=ENST00000606194
ENST00000606909.1	ENSG00000271821.1	36	1	1	1	1	1	-4.59223	0.200518	0.681742	http://asia.ensembl.org/Homo_sapiens/Transcript/Idhistory?t=ENST00000606909
ENST00000607036.1	ENSG00000272072.1	37	1	1	1	1	1	-4.63178	0.197573	0.681742	http://asia.ensembl.org/Homo_sapiens/Transcript/Idhistory?t=ENST00000607036
ENST00000607215.1	ENSG00000235033.3	28	1	1	1	1	1	-4.2294	0.229797	0.681742	http://asia.ensembl.org/Homo_sapiens/Transcript/Idhistory?t=ENST00000607215
ENST00000607372.1	ENSG00000272226.1	1	24	1	1	1	1	-3.52689	0.29847	0.681742	http://asia.ensembl.org/Homo_sapiens/Transcript/Idhistory?t=ENST00000607372
ENST00000608000.1	ENSG00000273261.1	1	1	56	1	1	1	-5.39927	0.151755	0.681742	http://asia.ensembl.org/Homo_sapiens/Transcript/Idhistory?t=ENST00000608000
ENST00000609111.1	ENSG00000272734.1	39	1	1	1	1	1	-2.84464	0.364128	0.681742	http://asia.ensembl.org/Homo_sapiens/Transcript/Idhistory?t=ENST00000609111
ENST00000609130.1	ENSG00000272953.1	1	1	26	1	1	1	-4.29043	0.225402	0.681742	http://asia.ensembl.org/Homo_sapiens/Transcript/Idhistory?t=ENST00000609130
ENST00000609146.1	ENSG00000272851.1	1	3	1	1	1	1	-0.559616	0.889267	0.916544	http://asia.ensembl.org/Homo_sapiens/Transcript/Idhistory?t=ENST00000609146
ENST00000609307.1	ENSG00000272894.1	3	1	1	1	1	1	-1.0006	0.801988	0.903032	http://asia.ensembl.org/Homo_sapiens/Transcript/Idhistory?t=ENST00000609307
ENST00000609475.1	ENSG00000272977.1	54	1	1	1	1	1	-5.17748	0.163567	0.681742	http://asia.ensembl.org/Homo_sapiens/Transcript/Idhistory?t=ENST00000609475
ENST00000609680.1	ENSG00000273007.1	1	48	1	1	1	1	-4.5225	0.204156	0.681742	http://asia.ensembl.org/Homo_sapiens/Transcript/Idhistory?t=ENST00000609680
ENST00000609934.1	ENSG00000273271.1	1	5	1	1	1	1	-1.28174	0.747139	0.852032	http://asia.ensembl.org/Homo_sapiens/Transcript/Idhistory?t=ENST00000609934
ENST00000609964.1	ENSG00000272798.1	1	1	29	1	1	1	-4.44836	0.212542	0.681742	http://asia.ensembl.org/Homo_sapiens/Transcript/Idhistory?t=ENST00000609964
ENST00000610157.1	ENSG00000273131.1	1	3	1	1	1	1	-0.559616	0.889267	0.916544	http://asia.ensembl.org/Homo_sapiens/Transcript/Idhistory?t=ENST00000610157
NR_002578.2	GAS5	48	3	1	4	1	3	-1.57603	0.575619	0.715373	http://www.ncbi.nlm.nih.gov/nuccore/NR_002578.2
NR_002728.3	KCNQ1OT1	64	1	1	1	1	1	-4.46083	0.204022	0.681742	http://www.ncbi.nlm.nih.gov/nuccore/NR_002728.3
NR_002813.1	KCNIP4-IT1	42	1	1	1	1	1	-4.81475	0.185025	0.681742	http://www.ncbi.nlm.nih.gov/nuccore/NR_002813.1
NR_002819.4	MALAT1	5443	7284	5141	1343	1259	947	-0.75559	0.0146146	0.681742	http://www.ncbi.nlm.nih.gov/nuccore/NR_002819.4
NR_003189.2	SYS1-DBNDD2	1	1	13	2	1	1	-1.69147	0.592854	0.733589	http://www.ncbi.nlm.nih.gov/nuccore/NR_003189.2
NR_003604.2	ZFAS1	3	1	31	6	2	4	-0.309124	0.903379	0.928318	http://www.ncbi.nlm.nih.gov/nuccore/NR_003604.2
NR_003605.1	ZFAS1	1	1	31	4	2	3	-0.565247	0.841046	0.916544	http://www.ncbi.nlm.nih.gov/nuccore/NR_003605.1
NR_015363.2	GLIDR	1	1	3	1	1	1	-1.15666	0.771433	0.876632	http://www.ncbi.nlm.nih.gov/nuccore/NR_015363.2
NR_015366.4	SNHG17	4	1	1	1	1	1	-1.41746	0.721017	0.828651	http://www.ncbi.nlm.nih.gov/nuccore/NR_015366.4
NR_015419.2	LOC145783	4	1	1	1	1	1	-0.453135	0.892967	0.918862	http://www.ncbi.nlm.nih.gov/nuccore/NR_015419.2
NR_015431.2	LINC-PINT	1	1	45	1	1	1	-4.12134	0.234285	0.681742	http://www.ncbi.nlm.nih.gov/nuccore/NR_015431.2
NR_023390.1	LINC00476	41	1	1	1	1	1	-4.74432	0.189665	0.681742	http://www.ncbi.nlm.nih.gov/nuccore/NR_023390.1
NR_024031.2	DANCR	1	12	1	1	1	1	-1.5752	0.620673	0.763201	http://www.ncbi.nlm.nih.gov/nuccore/NR_024031.2
NR_024204.1	CYTOR	43	1	1	1	1	1	-3.88683	0.253975	0.681742	http://www.ncbi.nlm.nih.gov/nuccore/NR_024204.1
NR_024205.1	CYTOR	43	1	1	1	1	1	-3.88683	0.253975	0.681742	http://www.ncbi.nlm.nih.gov/nuccore/NR_024205.1
NR_024206.1	CYTOR	43	1	1	1	1	1	-3.88683	0.253975	0.681742	http://www.ncbi.nlm.nih.gov/nuccore/NR_024206.1
NR_024349.1	LOC284023	43	1	1	1	1	1	-4.84871	0.18286	0.681742	http://www.ncbi.nlm.nih.gov/nuccore/NR_024349.1
NR_024368.1	LINC01000	1	83	34	3	1	1	-3.32798	0.239449	0.681742	http://www.ncbi.nlm.nih.gov/nuccore/NR_024368.1
NR_024369.1	CNTFR-AS1	46	1	1	1	1	1	-4.94605	0.176876	0.681742	http://www.ncbi.nlm.nih.gov/nuccore/NR_024369.1
NR_024388.1	NCBP2-AS2	1	3	1	1	1	1	1.27297	0.674999	0.81375	http://www.ncbi.nlm.nih.gov/nuccore/NR_024388.1
NR_024398.1	ZBED3-AS1	62	1	1	1	1	1	-5.37685	0.152511	0.681742	http://www.ncbi.nlm.nih.gov/nuccore/NR_024398.1
NR_024402.2	SNAI3-AS1	57	1	1	1	1	1	-4.29366	0.218872	0.681742	http://www.ncbi.nlm.nih.gov/nuccore/NR_024402.2
NR_024478.1	LINC01512	24	1	1	1	1	1	-4.0068	0.249238	0.681742	http://www.ncbi.nlm.nih.gov/nuccore/NR_024478.1
NR_024505.1	LINC00598	14	1	1	1	1	1	-3.22819	0.342681	0.681742	http://www.ncbi.nlm.nih.gov/nuccore/NR_024505.1
NR_024506.1	LINC00598	14	1	1	1	1	1	-3.22819	0.342681	0.681742	http://www.ncbi.nlm.nih.gov/nuccore/NR_024506.1
NR_024507.2	LINC00598	14	1	1	1	1	1	-3.22819	0.342681	0.681742	http://www.ncbi.nlm.nih.gov/nuccore/NR_024507.2
NR_024563.1	LOC100130238	67	1	1	1	1	1	-4.52694	0.198561	0.681742	http://www.ncbi.nlm.nih.gov/nuccore/NR_024563.1
NR_024594.1	LOC100131496	42	1	1	1	1	1	-4.81475	0.185025	0.681742	http://www.ncbi.nlm.nih.gov/nuccore/NR_024594.1
NR_026794.1	LINC00202-2	1	1	35	1	1	1	-4.72022	0.191906	0.681742	http://www.ncbi.nlm.nih.gov/nuccore/NR_026794.1
NR_026808.1	ANP32A-IT1	1	42	1	1	1	1	-4.33046	0.219544	0.681742	http://www.ncbi.nlm.nih.gov/nuccore/NR_026808.1
NR_026812.1	RUNX1-IT1	51	1	1	1	1	1	-4.13312	0.231395	0.681742	http://www.ncbi.nlm.nih.gov/nuccore/NR_026812.1
NR_026817.1	LOC148696	28	1	1	1	1	1	-4.2294	0.229797	0.681742	http://www.ncbi.nlm.nih.gov/nuccore/NR_026817.1
NR_026832.1	LINC01105	36	1	1	1	1	1	-4.59223	0.200518	0.681742	http://www.ncbi.nlm.nih.gov/nuccore/NR_026832.1
NR_026857.1	BAIAP2-AS1	1	1	54	1	1	1	-2.90566	0.293913	0.681742	http://www.ncbi.nlm.nih.gov/nuccore/NR_026857.1
NR_026885.1	LOC100270804	27	1	1	1	1	1	-4.17689	0.234231	0.681742	http://www.ncbi.nlm.nih.gov/nuccore/NR_026885.1
NR_026939.1	CASC2	1	37	1	1	1	1	-4.14828	0.234679	0.681742	http://www.ncbi.nlm.nih.gov/nuccore/NR_026939.1
NR_026940.1	CASC2	1	37	1	1	1	1	-4.14828	0.234679	0.681742	http://www.ncbi.nlm.nih.gov/nuccore/NR_026940.1
NR_027004.1	FAM181A-AS1	1	44	1	1	1	1	-4.39735	0.21415	0.681742	http://www.ncbi.nlm.nih.gov/nuccore/NR_027004.1
NR_027034.1	PRR34-AS1	1	22	1	1	1	1	-2.44178	0.439877	0.681742	http://www.ncbi.nlm.nih.gov/nuccore/NR_027034.1
NR_027052.1	THAP7-AS1	14	1	1	1	1	1	-3.22819	0.342681	0.681742	http://www.ncbi.nlm.nih.gov/nuccore/NR_027052.1
NR_027054.1	MIR31HG	1	49	1	1	1	1	-3.59095	0.281944	0.681742	http://www.ncbi.nlm.nih.gov/nuccore/NR_027054.1
NR_027068.1	EFCAB10	54	1	1	1	1	1	-5.17748	0.163567	0.681742	http://www.ncbi.nlm.nih.gov/nuccore/NR_027068.1
NR_027098.1	LINC00486	25	1	1	1	1	1	-4.06575	0.243907	0.681742	http://www.ncbi.nlm.nih.gov/nuccore/NR_027098.1
NR_027128.1	LINC01547	66	1	1	1	1	1	-5.46708	0.147461	0.681742	http://www.ncbi.nlm.nih.gov/nuccore/NR_027128.1
NR_027129.1	LINC01547	66	1	1	1	1	1	-5.46708	0.147461	0.681742	http://www.ncbi.nlm.nih.gov/nuccore/NR_027129.1
NR_027241.2	SNHG17	4	1	1	1	1	1	-1.41746	0.721017	0.828651	http://www.ncbi.nlm.nih.gov/nuccore/NR_027241.2
NR_027378.1	UG0898H09	11	1	1	1	1	1	-2.87971	0.401983	0.681742	http://www.ncbi.nlm.nih.gov/nuccore/NR_027378.1
NR_027406.1	LOC100129034	7	54	1	4	3	5	-0.489077	0.845016	0.916544	http://www.ncbi.nlm.nih.gov/nuccore/NR_027406.1
NR_027435.1	ARRDC3-AS1	5	1	48	1	1	1	-5.30423	0.113795	0.681742	http://www.ncbi.nlm.nih.gov/nuccore/NR_027435.1
NR_027451.1	NORAD	28	157	19	13	13	25	-0.191886	0.92457	0.942767	http://www.ncbi.nlm.nih.gov/nuccore/NR_027451.1
NR_028272.1	NEAT1	219	447	359	226	61	18	-0.376932	0.751516	0.856514	http://www.ncbi.nlm.nih.gov/nuccore/NR_028272.1
NR_028379.1	FTX	64	1	1	1	1	1	-5.42267	0.149956	0.681742	http://www.ncbi.nlm.nih.gov/nuccore/NR_028379.1
NR_029380.1	LBX1-AS1	64	1	1	1	1	1	-5.42267	0.149956	0.681742	http://www.ncbi.nlm.nih.gov/nuccore/NR_029380.1
NR_033263.1	C20orf166-AS1	36	1	1	1	1	1	-4.59223	0.200518	0.681742	http://www.ncbi.nlm.nih.gov/nuccore/NR_033263.1
NR_033879.1	SPATA3-AS1	35	1	1	1	1	1	-4.55156	0.203646	0.681742	http://www.ncbi.nlm.nih.gov/nuccore/NR_033879.1
NR_033928.1	LOC389641	1	51	1	1	1	1	-4.58123	0.199579	0.681742	http://www.ncbi.nlm.nih.gov/nuccore/NR_033928.1
NR_033998.1	LOC729970	34	1	1	2	1	1	-2.92051	0.381279	0.681742	http://www.ncbi.nlm.nih.gov/nuccore/NR_033998.1
NR_036473.1	SNHG3	2	1	33	5	1	1	-1.88381	0.536542	0.681742	http://www.ncbi.nlm.nih.gov/nuccore/NR_036473.1
NR_037616.1	BLOC1S5-TXNDC5	116	82	1	11	57	5	0.479291	0.839949	0.916544	http://www.ncbi.nlm.nih.gov/nuccore/NR_037616.1
NR_037650.1	ARL2-SNX15	4	2	1	2	1	1	-0.261517	0.928007	0.946019	http://www.ncbi.nlm.nih.gov/nuccore/NR_037650.1
NR_037802.1	ZNF625-ZNF20	1	1	44	1	1	1	-4.08886	0.236319	0.681742	http://www.ncbi.nlm.nih.gov/nuccore/NR_037802.1
NR_037853.1	ATP6V1G2-DDX39B	84	89	8	7	1	8	-1.95305	0.376131	0.681742	http://www.ncbi.nlm.nih.gov/nuccore/NR_037853.1
NR_037926.1	SENP3-EIF4A1	166	97	47	45	68	66	0.82472	0.581584	0.721616	http://www.ncbi.nlm.nih.gov/nuccore/NR_037926.1
NR_037928.1	P2RX5-TAX1BP3	4	1	11	5	1	2	-0.0115045	0.996487	0.997788	http://www.ncbi.nlm.nih.gov/nuccore/NR_037928.1
NR_037945.1	STX16-NPEPL1	42	1	127	4	1	5	-2.84351	0.269288	0.681742	http://www.ncbi.nlm.nih.gov/nuccore/NR_037945.1
NR_038210.1	SAMD12-AS1	1	1	5	1	1	1	-1.90078	0.617056	0.759485	http://www.ncbi.nlm.nih.gov/nuccore/NR_038210.1
NR_038235.2	LINC01606	7	1	1	1	1	1	-2.22653	0.539601	0.681742	http://www.ncbi.nlm.nih.gov/nuccore/NR_038235.2
NR_038386.1	LINC01125	1	22	1	1	1	1	-3.40211	0.315073	0.681742	http://www.ncbi.nlm.nih.gov/nuccore/NR_038386.1
NR_038943.1	ADD3-AS1	1	3	1	1	1	1	-0.559616	0.889267	0.916544	http://www.ncbi.nlm.nih.gov/nuccore/NR_038943.1
NR_038955.1	LINC00963	98	1	5	1	1	2	-4.21271	0.187549	0.681742	http://www.ncbi.nlm.nih.gov/nuccore/NR_038955.1
NR_039974.1	VWA8-AS1	1	11	1	1	1	1	-2.40885	0.497357	0.681742	http://www.ncbi.nlm.nih.gov/nuccore/NR_039974.1
NR_039983.2	LOC729737	3	1	1	1	1	1	-1.0006	0.801988	0.903032	http://www.ncbi.nlm.nih.gov/nuccore/NR_039983.2
NR_040047.1	SDCBP2-AS1	1	1	4	1	1	1	-1.57685	0.690699	0.81375	http://www.ncbi.nlm.nih.gov/nuccore/NR_040047.1
NR_040048.1	SDCBP2-AS1	1	1	4	1	1	1	-1.57685	0.690699	0.81375	http://www.ncbi.nlm.nih.gov/nuccore/NR_040048.1
NR_040049.1	SDCBP2-AS1	1	1	4	1	1	1	-1.57685	0.690699	0.81375	http://www.ncbi.nlm.nih.gov/nuccore/NR_040049.1
NR_040105.1	LINC01994	41	1	1	1	1	1	-4.77996	0.18729	0.681742	http://www.ncbi.nlm.nih.gov/nuccore/NR_040105.1
NR_045196.2	SNHG18	4	7	1	4	1	1	0.386696	0.878535	0.916544	http://www.ncbi.nlm.nih.gov/nuccore/NR_045196.2
NR_046096.1	CPEB1-AS1	31	1	1	1	1	1	-4.32902	0.221565	0.681742	http://www.ncbi.nlm.nih.gov/nuccore/NR_046096.1
NR_046105.1	MIR137HG	1	1	67	1	1	1	-5.65824	0.136842	0.681742	http://www.ncbi.nlm.nih.gov/nuccore/NR_046105.1
NR_046114.1	FLJ46284	22	1	1	1	1	1	-3.88114	0.261174	0.681742	http://www.ncbi.nlm.nih.gov/nuccore/NR_046114.1
NR_046216.1	MGC27345	35	1	1	2	1	1	-1.75416	0.537335	0.681742	http://www.ncbi.nlm.nih.gov/nuccore/NR_046216.1
NR_046546.1	KCNC4-AS1	1	8	1	1	1	1	-1.9524	0.604682	0.747132	http://www.ncbi.nlm.nih.gov/nuccore/NR_046546.1
NR_046618.2	KCNAB1-AS1	14	1	1	1	1	1	-3.22819	0.342681	0.681742	http://www.ncbi.nlm.nih.gov/nuccore/NR_046618.2
NR_046623.1	LPP-AS1	8	1	1	1	1	1	-2.4195	0.495872	0.681742	http://www.ncbi.nlm.nih.gov/nuccore/NR_046623.1
NR_046666.1	CACNA2D3-AS1	41	1	1	1	1	1	-4.77996	0.18729	0.681742	http://www.ncbi.nlm.nih.gov/nuccore/NR_046666.1
NR_046796.1	SYNJ2-IT1	41	1	1	1	1	1	-4.74432	0.189665	0.681742	http://www.ncbi.nlm.nih.gov/nuccore/NR_046796.1
NR_046901.1	HLX-AS1	1	1	33	1	1	1	-4.63517	0.197937	0.681742	http://www.ncbi.nlm.nih.gov/nuccore/NR_046901.1
NR_049729.1	ASB16-AS1	1	61	1	1	1	1	-2.98152	0.343006	0.681742	http://www.ncbi.nlm.nih.gov/nuccore/NR_049729.1
NR_102371.1	LOC654841	16	1	1	1	1	1	-3.42112	0.314517	0.681742	http://www.ncbi.nlm.nih.gov/nuccore/NR_102371.1
NR_102423.1	LINC00681	66	1	1	1	1	1	-5.46708	0.147461	0.681742	http://www.ncbi.nlm.nih.gov/nuccore/NR_102423.1
NR_103783.1	BLACAT1	1	67	1	1	1	1	-5.00244	0.171934	0.681742	http://www.ncbi.nlm.nih.gov/nuccore/NR_103783.1
NR_103809.1	LOC100506551	41	1	1	1	1	1	-4.74432	0.189665	0.681742	http://www.ncbi.nlm.nih.gov/nuccore/NR_103809.1
NR_104613.1	HRAT5	66	1	1	1	1	1	-5.46708	0.147461	0.681742	http://www.ncbi.nlm.nih.gov/nuccore/NR_104613.1
NR_105044.1	LOC102546229	1	1	19	1	1	1	-3.83645	0.266379	0.681742	http://www.ncbi.nlm.nih.gov/nuccore/NR_105044.1
NR_108061.1	VIM-AS1	833	319	163	453	221	29	0.506288	0.632078	0.774988	http://www.ncbi.nlm.nih.gov/nuccore/NR_108061.1
NR_108082.1	LOC100506725	38	1	1	1	1	1	-4.67028	0.194793	0.681742	http://www.ncbi.nlm.nih.gov/nuccore/NR_108082.1
NR_108083.1	LOC100506725	38	1	1	1	1	1	-4.67028	0.194793	0.681742	http://www.ncbi.nlm.nih.gov/nuccore/NR_108083.1
NR_109811.1	ATP11A-AS1	56	1	1	1	1	1	-5.22996	0.160648	0.681742	http://www.ncbi.nlm.nih.gov/nuccore/NR_109811.1
NR_109850.1	LINC-PINT	1	1	45	1	1	1	-4.12134	0.234285	0.681742	http://www.ncbi.nlm.nih.gov/nuccore/NR_109850.1
NR_109851.1	LINC-PINT	1	1	45	1	1	1	-4.12134	0.234285	0.681742	http://www.ncbi.nlm.nih.gov/nuccore/NR_109851.1
NR_109852.1	LINC-PINT	1	1	45	1	1	1	-4.12134	0.234285	0.681742	http://www.ncbi.nlm.nih.gov/nuccore/NR_109852.1
NR_109853.1	LINC-PINT	108	157	133	67	34	26	2.50262	0.539668	0.681742	http://www.ncbi.nlm.nih.gov/nuccore/NR_109853.1
NR_109854.1	LINC-PINT	33	37	51	23	21	15	2.50262	0.539668	0.681742	http://www.ncbi.nlm.nih.gov/nuccore/NR_109854.1
NR_109855.1	LINC-PINT	17	19	8	11	5	9	2.50262	0.539668	0.681742	http://www.ncbi.nlm.nih.gov/nuccore/NR_109855.1
NR_109887.1	LOC101927460	49	1	1	1	1	1	-5.03724	0.171512	0.681742	http://www.ncbi.nlm.nih.gov/nuccore/NR_109887.1
NR_109965.1	LOC101927257	1	22	1	1	1	1	-3.40211	0.315073	0.681742	http://www.ncbi.nlm.nih.gov/nuccore/NR_109965.1
NR_109994.1	LOC101926889	65	1	1	1	1	1	-5.44504	0.148702	0.681742	http://www.ncbi.nlm.nih.gov/nuccore/NR_109994.1
NR_110095.1	LOC101928937	22	1	1	1	1	1	-3.88114	0.261174	0.681742	http://www.ncbi.nlm.nih.gov/nuccore/NR_110095.1
NR_110139.1	LOC101929718	1	1	52	1	1	1	-5.29224	0.15771	0.681742	http://www.ncbi.nlm.nih.gov/nuccore/NR_110139.1
NR_110218.1	LINC01473	42	1	1	1	1	1	-4.81475	0.185025	0.681742	http://www.ncbi.nlm.nih.gov/nuccore/NR_110218.1
NR_110291.1	LOC101928020	8	1	1	1	1	1	-2.4195	0.495872	0.681742	http://www.ncbi.nlm.nih.gov/nuccore/NR_110291.1
NR_110428.1	GAPLINC	1	1	49	1	1	1	-5.20641	0.16248	0.681742	http://www.ncbi.nlm.nih.gov/nuccore/NR_110428.1
NR_110429.1	GAPLINC	1	1	49	1	1	1	-5.20641	0.16248	0.681742	http://www.ncbi.nlm.nih.gov/nuccore/NR_110429.1
NR_110757.1	LOC101927314	1	16	1	1	1	1	-2.94565	0.388228	0.681742	http://www.ncbi.nlm.nih.gov/nuccore/NR_110757.1
NR_110790.1	LINC01648	46	1	1	1	1	1	-4.94605	0.176876	0.681742	http://www.ncbi.nlm.nih.gov/nuccore/NR_110790.1
NR_110927.1	SVIL-AS1	68	1	1	1	1	1	-5.51016	0.145018	0.681742	http://www.ncbi.nlm.nih.gov/nuccore/NR_110927.1
NR_120345.1	LOC101929076	1	41	1	1	1	1	-4.26032	0.225277	0.681742	http://www.ncbi.nlm.nih.gov/nuccore/NR_120345.1
NR_120450.1	LOC101927583	24	1	1	1	1	1	-4.0068	0.249238	0.681742	http://www.ncbi.nlm.nih.gov/nuccore/NR_120450.1
NR_120479.1	LOC101930452	31	1	1	1	1	1	-4.32902	0.221565	0.681742	http://www.ncbi.nlm.nih.gov/nuccore/NR_120479.1
NR_120505.1	LOC100653233	22	1	1	1	1	1	-3.88114	0.261174	0.681742	http://www.ncbi.nlm.nih.gov/nuccore/NR_120505.1
NR_122077.1	LOC403323	3	1	1	1	1	1	-1.0006	0.801988	0.903032	http://www.ncbi.nlm.nih.gov/nuccore/NR_122077.1
NR_122107.1	KU-MEL-3	1	44	1	1	1	1	-4.39735	0.21415	0.681742	http://www.ncbi.nlm.nih.gov/nuccore/NR_122107.1
NR_122109.1	CYP51A1-AS1	1	56	1	1	1	1	-4.7443	0.187951	0.681742	http://www.ncbi.nlm.nih.gov/nuccore/NR_122109.1
NR_122110.1	CYP51A1-AS1	1	56	1	1	1	1	-4.7443	0.187951	0.681742	http://www.ncbi.nlm.nih.gov/nuccore/NR_122110.1
NR_122111.1	LINC01296	65	1	1	1	1	1	-4.48321	0.202176	0.681742	http://www.ncbi.nlm.nih.gov/nuccore/NR_122111.1
NR_123723.1	MMP25-AS1	39	1	1	1	1	1	-4.70777	0.192162	0.681742	http://www.ncbi.nlm.nih.gov/nuccore/NR_123723.1
NR_125386.1	MCPH1-AS1	1	14	1	1	1	1	-2.75434	0.424448	0.681742	http://www.ncbi.nlm.nih.gov/nuccore/NR_125386.1
NR_125390.1	LOC101927066	3	1	1	1	1	1	-1.0006	0.801988	0.903032	http://www.ncbi.nlm.nih.gov/nuccore/NR_125390.1
NR_125429.1	LOC101929066	13	1	1	1	1	1	-3.12111	0.359753	0.681742	http://www.ncbi.nlm.nih.gov/nuccore/NR_125429.1
NR_125738.1	NR2F2-AS1	1	21	1	1	1	1	-3.3354	0.32458	0.681742	http://www.ncbi.nlm.nih.gov/nuccore/NR_125738.1
NR_125827.1	LOC102724710	5	1	1	1	1	1	-1.74036	0.656115	0.797067	http://www.ncbi.nlm.nih.gov/nuccore/NR_125827.1
NR_125880.1	LOC101927179	8	1	1	1	1	1	-2.4195	0.495872	0.681742	http://www.ncbi.nlm.nih.gov/nuccore/NR_125880.1
NR_125881.1	LOC101927179	8	1	1	1	1	1	-2.4195	0.495872	0.681742	http://www.ncbi.nlm.nih.gov/nuccore/NR_125881.1
NR_125909.1	LOC101928978	1	41	1	1	1	1	-4.26032	0.225277	0.681742	http://www.ncbi.nlm.nih.gov/nuccore/NR_125909.1
NR_125911.1	LOC101929095	17	1	1	1	1	1	-3.5087	0.302911	0.681742	http://www.ncbi.nlm.nih.gov/nuccore/NR_125911.1
NR_126005.1	KRT73-AS1	44	1	1	1	1	1	-4.88189	0.180785	0.681742	http://www.ncbi.nlm.nih.gov/nuccore/NR_126005.1
NR_126470.1	TRIM31-AS1	1	23	1	1	1	1	-3.46585	0.306386	0.681742	http://www.ncbi.nlm.nih.gov/nuccore/NR_126470.1
NR_130934.1	LINC01602	14	1	1	1	1	1	-3.22819	0.342681	0.681742	http://www.ncbi.nlm.nih.gov/nuccore/NR_130934.1
NR_131012.1	NEAT1	769	842	646	489	126	38	-0.439654	0.623515	0.765713	http://www.ncbi.nlm.nih.gov/nuccore/NR_131012.1
NR_131233.1	LINC01158	1	1	41	1	1	1	-4.9132	0.179435	0.681742	http://www.ncbi.nlm.nih.gov/nuccore/NR_131233.1
NR_131786.1	LINC01621	1	1	11	1	1	1	-3.04435	0.373229	0.681742	http://www.ncbi.nlm.nih.gov/nuccore/NR_131786.1
NR_132317.1	LOC105373609	54	1	1	1	1	1	-5.17748	0.163567	0.681742	http://www.ncbi.nlm.nih.gov/nuccore/NR_132317.1
NR_133658.1	HTR3E-AS1	9	1	1	1	1	1	-2.58972	0.459261	0.681742	http://www.ncbi.nlm.nih.gov/nuccore/NR_133658.1
NR_134249.1	LOC105379143	1	41	1	1	1	1	-4.26032	0.225277	0.681742	http://www.ncbi.nlm.nih.gov/nuccore/NR_134249.1
NR_134564.1	LOC105372653	1	49	1	1	1	1	-4.55216	0.201816	0.681742	http://www.ncbi.nlm.nih.gov/nuccore/NR_134564.1
NR_134633.1	LOC101928820	49	56	1	1	1	1	-5.89766	0.0775272	0.681742	http://www.ncbi.nlm.nih.gov/nuccore/NR_134633.1
NR_134634.1	LOC101928820	49	56	1	1	1	1	-5.89766	0.0775272	0.681742	http://www.ncbi.nlm.nih.gov/nuccore/NR_134634.1
NR_135124.1	LOC401554	48	1	1	1	1	1	-5.00748	0.173241	0.681742	http://www.ncbi.nlm.nih.gov/nuccore/NR_135124.1
NR_135177.1	LOC105371038	11	1	1	1	1	1	-2.87971	0.401983	0.681742	http://www.ncbi.nlm.nih.gov/nuccore/NR_135177.1
NR_135195.1	LOC101927009	11	1	1	1	1	1	-2.87971	0.401983	0.681742	http://www.ncbi.nlm.nih.gov/nuccore/NR_135195.1
NR_135200.1	LINC01460	1	1	51	1	1	1	-5.26419	0.159267	0.681742	http://www.ncbi.nlm.nih.gov/nuccore/NR_135200.1
NR_135245.1	LINC02011	61	1	1	1	1	1	-5.32953	0.155136	0.681742	http://www.ncbi.nlm.nih.gov/nuccore/NR_135245.1
NR_135301.1	SEMA3F-AS1	1	55	1	1	1	1	-4.71837	0.189706	0.681742	http://www.ncbi.nlm.nih.gov/nuccore/NR_135301.1
NR_135550.1	LOC101929159	45	1	1	1	1	1	-4.91433	0.178793	0.681742	http://www.ncbi.nlm.nih.gov/nuccore/NR_135550.1
NR_135690.1	LOC101928907	21	1	1	1	1	1	-3.81395	0.267932	0.681742	http://www.ncbi.nlm.nih.gov/nuccore/NR_135690.1
NR_136560.1	FAM230A	69	1	1	1	1	1	-5.53122	0.143814	0.681742	http://www.ncbi.nlm.nih.gov/nuccore/NR_136560.1
NR_144567.1	MALAT1	5443	7284	5141	1343	1259	947	-0.75559	0.0146146	0.681742	http://www.ncbi.nlm.nih.gov/nuccore/NR_144567.1
NR_144568.1	MALAT1	5443	7284	5141	1343	1259	947	-0.75559	0.0146146	0.681742	http://www.ncbi.nlm.nih.gov/nuccore/NR_144568.1
NR_145459.1	TALAM1	4176	5798	3875	892	1256	771	-0.612122	0.103012	0.681742	http://www.ncbi.nlm.nih.gov/nuccore/NR_145459.1
