# Supplementary material for: LncRNA-Profile-Based Screening of Extracellular Vesicles Released from Brain Endothelial Cells after Oxygen–Glucose Deprivation
Source: Brain Sci. 2022 Aug 3;12(8):1027. doi: 10.3390/brainsci12081027 (PMC9405926; doi:10.3390/brainsci12081027)
Supplement: Supplementary file 1 [file brainsci-12-01027-s001.zip › Supplementary Table S2.xls]

## Sheet: Novel-upregulation
Transcript_id	Gene_id	Gene_location	Ctrl_FPKM	MCAO_FPKM	Fold_change	pvalue	qvalue
LNC_000002	XLOC_000058	Chr1:3771725-3773295	0.1	2.24051	22.4051	0.0416323	0.229279
LNC_000004	XLOC_000148	Chr1:8127559-8204676	0.828387	2.0576	2.48386	0.00826192	0.0870684
LNC_000009	XLOC_000148	Chr1:8276256-8295334	1.06877	2.39102	2.23717	3.78977e-07	1.93615e-05
LNC_000010	XLOC_000148	Chr1:8276256-8295334	1.81979	2.94992	1.62102	0.000518557	0.0106222
LNC_000011	XLOC_000149	Chr1:8127559-8204676	3.59972	6.12808	1.70238	0.0013763	0.0232692
LNC_000013	XLOC_000151	Chr1:8127559-8204676	7.32274	11.8224	1.61448	0.00307773	0.0430274
LNC_000014	XLOC_000152	Chr1:8127559-8204676	7.65651	11.5169	1.5042	0.00174311	0.0279189
LNC_000018	XLOC_000180	Chr1:9512737-9544020	0.335534	0.966106	2.87931	0.0701001	0.31303
LNC_000022	XLOC_000355	Chr1:15407133-15408268	0.1	42.8768	428.768	0.0786496	0.319987
LNC_000024	XLOC_000534	Chr1:24185434-24303714	0.362552	0.856222	2.36165	0.072481	0.319745
LNC_000028	XLOC_000573	Chr1:24925430-25027457	0.37538	0.58691	1.56351	0.354089	1
LNC_000048	XLOC_001177	Chr1:47561948-47565685	0.64705	1.14391	1.76789	0.0951449	0.359404
LNC_000049	XLOC_001296	Chr1:51361736-51362110	0.1	0.977135	9.77135	0.158655	0.461142
LNC_000057	XLOC_002052	Chr1:72666664-72676534	0.399764	0.943144	2.35925	0.0141615	0.124014
LNC_000065	XLOC_002262	Chr1:78924156-78927682	0.0021699	13.0645	6020.78	0.384701	0.706088
LNC_000067	XLOC_002361	Chr1:80335525-80367328	0.1	2.09488	20.9488	0.0666001	0.30413
LNC_000068	XLOC_002387	Chr1:81152592-81154429	0.244013	0.680596	2.78918	0.12974	1
LNC_000070	XLOC_002421	Chr1:81852428-81881558	0.1	15.2375	152.375	0.239739	0.565055
LNC_000082	XLOC_002656	Chr1:89179897-89194602	0.655034	1.7023	2.5988	0.00145351	0.0242844
LNC_000084	XLOC_002664	Chr1:89371793-89382463	0.512731	1.6708	3.25863	0.0804231	0.324239
LNC_000085	XLOC_002665	Chr1:89382761-89399041	0.0147735	2.85341	193.144	1.70479e-09	1.34362e-07
LNC_000092	XLOC_002909	Chr1:96774939-96775646	0.1	8.94444	89.4444	0.158655	0.461142
LNC_000097	XLOC_003182	Chr1:104495368-104496737	0.889141	1.39928	1.57374	0.266681	0.595533
LNC_000103	XLOC_003381	Chr1:117274302-117586221	0.1	0.582304	5.82304	0.0146006	1
LNC_000107	XLOC_003402	Chr1:118077870-118087364	0.69056	1.13437	1.64268	0.497716	0.785114
LNC_000108	XLOC_003403	Chr1:118077870-118087364	0.750059	1.59677	2.12886	0.0765549	0.319987
LNC_000112	XLOC_003492	Chr1:124965290-124965715	0.1	4.77099	47.7099	0.0416323	0.229279
LNC_000113	XLOC_003504	Chr1:125553438-125969678	0.571342	1.49504	2.61672	0.0222333	0.165181
LNC_000115	XLOC_003605	Chr1:131497105-131504204	0.517926	1.53061	2.95527	0.0375366	0.223688
LNC_000117	XLOC_003675	Chr1:134757933-134871167	0.1	39.2875	392.875	0.123914	0.411367
LNC_000118	XLOC_003694	Chr1:135226740-135228378	0.55493	1.14882	2.07021	0.0602756	0.289
LNC_000119	XLOC_003751	Chr1:135361505-135362994	0.0988815	0.729153	7.37401	0.0616337	0.2931
LNC_000124	XLOC_004243	Chr1:155261172-155266219	0.1	0.752219	7.52219	0.000488356	0.0100996
LNC_000129	XLOC_004252	Chr1:155666081-155771044	0.1	1.95136	19.5136	1.93566e-12	2.32739e-10
LNC_000134	XLOC_004525	Chr1:164623598-164683302	0.630968	3.32832	5.27494	0.272229	0.602414
LNC_000135	XLOC_004527	Chr1:164683355-164685808	0.1	2.57283	25.7283	0.0416323	0.229279
LNC_000141	XLOC_004977	Chr1:180590258-181383614	0.1	1.70823	17.0823	5.40964e-05	0.00162233
LNC_000144	XLOC_004977	Chr1:180590258-181383614	0.826364	4.67325	5.6552	0.251563	0.578829
LNC_000145	XLOC_004977	Chr1:180590258-181383614	1.97764	5.12017	2.58903	0.000802543	0.0151878
LNC_000148	XLOC_004977	Chr1:180590258-181383614	17.2255	44.0877	2.55944	0.086458	0.338897
LNC_000149	XLOC_004978	Chr1:180590258-181383614	2.66991	4.34534	1.62752	0.327455	0.656719
LNC_000150	XLOC_004978	Chr1:180590258-181383614	2.07005	4.71635	2.27837	0.0207943	0.159701
LNC_000151	XLOC_004979	Chr1:180590258-181383614	6.91012	319.184	46.1908	2.66009e-08	1.71486e-06
LNC_000152	XLOC_004979	Chr1:180590258-181383614	42.9478	99.0864	2.30714	7.15688e-07	3.45173e-05
LNC_000153	XLOC_004979	Chr1:180590258-181383614	105.033	416.4	3.96447	9.35547e-07	4.41329e-05
LNC_000155	XLOC_004979	Chr1:180590258-181383614	0.1	184.387	1843.87	1.12127e-09	9.22891e-08
LNC_000156	XLOC_004979	Chr1:180590258-181383614	83.2721	154.924	1.86046	0.0949354	0.359091
LNC_000158	XLOC_004979	Chr1:180590258-181383614	0.788852	15.1544	19.2107	0.000100716	0.00272267
LNC_000159	XLOC_004979	Chr1:180590258-181383614	0.1	41.8609	418.609	2.40206e-12	2.82254e-10
LNC_000160	XLOC_004979	Chr1:180590258-181383614	0.0707633	3.1528	44.5542	0.0300878	0.197611
LNC_000168	XLOC_004981	Chr1:180590258-181383614	0.1	3.91195	39.1195	0.0081464	0.0861649
LNC_000171	XLOC_004981	Chr1:180590258-181383614	6.29329	12.4005	1.97043	0.0342168	0.212988
LNC_000174	XLOC_004992	Chr1:183784027-183826228	0.1	16.6771	166.771	0.0786496	0.319987
LNC_000181	XLOC_005197	Chr1:192991567-193058126	0.553373	1.26655	2.28878	0.00223446	0.0338786
LNC_000182	XLOC_005257	Chr1:195610935-195903646	0.1	1.15786	11.5786	0.122989	0.411367
LNC_000184	XLOC_005265	Chr1:195610935-195903646	1.90201	3.38853	1.78155	0.348006	0.674053
LNC_000185	XLOC_005266	Chr1:195610935-195903646	1.59776	10.7506	6.72854	0.207858	0.52929
LNC_000187	XLOC_005271	Chr1:195610935-195903646	0.838186	1.85949	2.21847	0.0583656	0.284153
LNC_000192	XLOC_005282	Chr1:195610935-195903646	0.266386	3.31115	12.4299	0.0805499	0.324547
LNC_000194	XLOC_005338	Chr1:198123883-198128857	0.1	49.1284	491.284	0.0786496	0.319987
LNC_000196	XLOC_005397	Chr1:199251843-199270705	0.22711	0.601709	2.64942	0.327408	1
LNC_000209	XLOC_005883	Chr1:220772410-220787238	0.419806	0.982104	2.33942	0.00129978	0.0223855
LNC_000210	XLOC_005908	Chr1:221162462-221204274	0.806327	1.55174	1.92445	0.342468	0.669864
LNC_000213	XLOC_005954	Chr1:222087325-222099682	0.1	1.18319	11.8319	0.0205281	0.158906
LNC_000216	XLOC_006104	Chr1:226030874-226049929	0.1	1.00009	10.0009	0.0786496	0.319987
LNC_000220	XLOC_006330	Chr1:234670233-234704792	0.26924	0.91427	3.39574	0.28972	0.620455
LNC_000222	XLOC_006475	Chr1:239923726-239938325	0.758448	1.33173	1.75586	0.00135691	0.0230017
LNC_000223	XLOC_006491	Chr1:240017177-240019685	0.776083	1.43194	1.84509	0.0271851	0.185328
LNC_000228	XLOC_006600	Chr1:245098737-245112067	0.1	1.54322	15.4322	0.0416323	0.229279
LNC_000229	XLOC_006705	Chr1:251235507-251413918	0.1	1.6432	16.432	0.0367987	0.220724
LNC_000231	XLOC_006845	Chr1:260324027-260460791	0.856652	1.48786	1.73683	0.332856	0.66166
LNC_000232	XLOC_006848	Chr1:260324027-260460791	0.1	1.97382	19.7382	0.0126737	0.114715
LNC_000237	XLOC_006971	Chr1:265785408-265798265	0.1	8.23429	82.3429	0.0662741	0.30413
LNC_000238	XLOC_007150	Chr1:277473281-277477099	0.330364	1.29644	3.92428	0.0151178	0.129391
LNC_000243	XLOC_007251	Chr1:172675-174648	0.78479	1.26346	1.60993	0.218464	0.54206
LNC_000244	XLOC_007257	Chr1:208076-209359	0.1	34.404	344.04	0.158655	0.461142
LNC_000247	XLOC_007298	Chr1:2171032-2240581	0.1	24.9738	249.738	0.0786496	0.319987
LNC_000253	XLOC_007343	Chr1:3141983-3149269	0.422906	1.49713	3.5401	3.70576e-06	0.000153609
LNC_000261	XLOC_007434	Chr1:7090176-7091404	0.451163	0.941437	2.08669	0.141249	0.440038
LNC_000264	XLOC_007766	Chr1:20963210-20965781	1.10824	1.94791	1.75766	0.0263868	0.181658
LNC_000269	XLOC_008111	Chr1:38996681-38998878	0.1	1.13686	11.3686	0.00715294	0.0780595
LNC_000271	XLOC_008122	Chr1:39015252-39032943	0.442782	1.47287	3.3264	0.141019	0.439969
LNC_000272	XLOC_008124	Chr1:39036942-39040498	0.1	0.691548	6.91548	0.0600902	1
LNC_000280	XLOC_008254	Chr1:44497322-44497898	0.1	5.113	51.13	0.0786496	0.319987
LNC_000283	XLOC_008295	Chr1:46374470-46649292	0.1	1.01257	10.1257	8.06034e-05	0.00228223
LNC_000285	XLOC_008340	Chr1:47942499-47992653	0.606036	1.16757	1.92657	0.0136339	0.120615
LNC_000288	XLOC_008469	Chr1:49894689-49896021	0.324799	0.944946	2.90933	0.0403839	0.229279
LNC_000296	XLOC_008575	Chr1:54423183-54433118	1.06059	2.39674	2.25982	0.183074	0.496344
LNC_000305	XLOC_008983	Chr1:70085430-70087211	0.952017	1.70785	1.79393	0.0517752	0.263888
LNC_000307	XLOC_008985	Chr1:70222963-70237443	0.1	9.47738	94.7738	0.0667989	0.30413
LNC_000308	XLOC_008992	Chr1:70594127-70594846	0.1	1.15225	11.5225	0.0416323	0.229279
LNC_000311	XLOC_009069	Chr1:72810544-72867930	0.1	37.4607	374.607	0.0416323	0.229279
LNC_000312	XLOC_009070	Chr1:72903256-72926108	0.1	3.47871	34.7871	0.124017	0.411367
LNC_000315	XLOC_009197	Chr1:79981026-79987562	0.344519	0.608747	1.76695	0.490756	1
LNC_000318	XLOC_009255	Chr1:81413352-81441678	0.1	2.21856	22.1856	0.0366711	0.220724
LNC_000323	XLOC_009416	Chr1:87066288-87147333	1.53323	3.49881	2.28199	0.000393426	0.00850373
LNC_000335	XLOC_009821	Chr1:100297151-100344377	3.46469	5.97499	1.72454	0.346448	0.672893
LNC_000337	XLOC_009822	Chr1:100297151-100344377	0.1	30.4749	304.749	0.124095	0.411367
LNC_000340	XLOC_009889	Chr1:101603221-101608976	0.335093	0.86726	2.58812	0.0489972	0.254394
LNC_000341	XLOC_009904	Chr1:101701974-101703550	0.538495	3.42653	6.36316	0.215847	0.5394
LNC_000342	XLOC_009933	Chr1:102409165-102456411	1.20173	1.99393	1.65922	0.0897573	0.346161
LNC_000343	XLOC_010040	Chr1:111849997-113527735	1.16371	1.96628	1.68966	0.0250999	0.17532
LNC_000345	XLOC_010044	Chr1:111849997-113527735	0.404105	0.956994	2.36818	0.0718724	0.317874
LNC_000349	XLOC_010066	Chr1:111849997-113527735	0.428735	1.04221	2.4309	0.0877617	0.34201
LNC_000352	XLOC_010128	Chr1:116401568-116403308	0.289829	1.13272	3.90824	0.0154244	0.131034
LNC_000356	XLOC_010245	Chr1:117869909-117970900	0.1	0.993479	9.93479	0.00087114	0.0162481
LNC_000358	XLOC_010245	Chr1:117869909-117970900	1.17594	2.12835	1.80991	0.022354	0.165181
LNC_000359	XLOC_010246	Chr1:117869909-117970900	0.0777582	2.17094	27.9191	0.0959885	0.361773
LNC_000364	XLOC_010273	Chr1:118324673-118491372	1.02799	3.19621	3.10918	0.00853048	0.0892077
LNC_000366	XLOC_010290	Chr1:118521781-118527428	1.44329	2.21757	1.53647	0.0364363	0.220724
LNC_000372	XLOC_010330	Chr1:119141403-119572400	0.278887	0.835195	2.99474	0.040521	0.229279
LNC_000373	XLOC_010332	Chr1:119141403-119572400	1.16439	1.8116	1.55584	0.110432	0.391494
LNC_000381	XLOC_010339	Chr1:119141403-119572400	1.14954	2.06534	1.79667	0.262975	0.591869
LNC_000386	XLOC_010379	Chr1:120359851-120611923	0.206936	1.36824	6.6119	0.0803339	0.324239
LNC_000395	XLOC_010560	Chr1:121617451-122303144	0.1	1.6609	16.609	7.40705e-11	7.06567e-09
LNC_000403	XLOC_010560	Chr1:121617451-122303144	1.92959	4.10361	2.12667	0.000239656	0.00561172
LNC_000413	XLOC_010560	Chr1:121617451-122303144	0.705355	1.76127	2.497	0.0191622	0.153032
LNC_000416	XLOC_010563	Chr1:121617451-122303144	0.323951	0.773327	2.38717	0.0402497	0.229279
LNC_000418	XLOC_010563	Chr1:121617451-122303144	0.1	1.72708	17.2708	0.000537143	0.0109336
LNC_000425	XLOC_010576	Chr1:121617451-122303144	0.1	1.51241	15.1241	0.0587107	0.285075
LNC_000430	XLOC_010595	Chr1:122803311-122860292	1.04726	2.69156	2.5701	4.79855e-05	0.00147325
LNC_000431	XLOC_010595	Chr1:122803311-122860292	0.513769	0.954481	1.8578	0.0533955	0.26907
LNC_000432	XLOC_010595	Chr1:122803311-122860292	0.599093	1.67336	2.79316	0.000209153	0.00499244
LNC_000439	XLOC_010652	Chr1:124576634-124654530	0.1	1.57714	15.7714	0.0416323	0.229279
LNC_000440	XLOC_010652	Chr1:124576634-124654530	0.1	1.42805	14.2805	0.0227501	0.165181
LNC_000445	XLOC_010830	Chr1:134953039-134955282	0.27089	0.947891	3.49917	0.0570765	0.280536
LNC_000447	XLOC_010876	Chr1:137014271-137315272	0.1	14.5719	145.719	0.0666314	0.30413
LNC_000449	XLOC_010902	Chr1:139842037-139843125	0.1	2.06697	20.6697	0.158655	0.461142
LNC_000452	XLOC_011177	Chr1:152274709-152276609	0.1	4.68351	46.8351	0.0786496	0.319987
LNC_000458	XLOC_011349	Chr1:162723059-162723909	0.1	9.47698	94.7698	0.0416323	0.229279
LNC_000461	XLOC_011380	Chr1:164420117-164420484	0.1	3.12494	31.2494	0.0416323	0.229279
LNC_000462	XLOC_011411	Chr1:165177453-165237662	0.67387	1.0449	1.5506	0.0785554	0.319987
LNC_000464	XLOC_011426	Chr1:165623957-165664192	0.642202	1.18804	1.84995	0.232071	0.558668
LNC_000465	XLOC_011426	Chr1:165623957-165664192	1.43413	3.37758	2.35514	0.0143906	0.125468
LNC_000472	XLOC_011870	Chr1:180590258-181383614	0.1	21.6346	216.346	0.0112764	0.108731
LNC_000474	XLOC_011873	Chr1:180590258-181383614	13.0138	30.9409	2.37755	2.1171e-06	9.32354e-05
LNC_000475	XLOC_011873	Chr1:180590258-181383614	7.67907	11.9904	1.56144	0.13576	0.431645
LNC_000485	XLOC_012177	Chr1:195099106-195262766	0.801186	1.27556	1.59209	0.0398672	0.229279
LNC_000488	XLOC_012181	Chr1:195099106-195262766	0.844986	1.71346	2.0278	0.0243788	0.171862
LNC_000491	XLOC_012259	Chr1:195610935-195903646	0.1	0.64152	6.4152	0.0671364	1
LNC_000496	XLOC_012265	Chr1:195610935-195903646	1.13659	1.77008	1.55736	0.16172	0.465703
LNC_000498	XLOC_012267	Chr1:195610935-195903646	1.10982	1.75238	1.57898	0.0441998	0.237797
LNC_000499	XLOC_012269	Chr1:195610935-195903646	1.09764	2.3734	2.16228	0.244845	0.570945
LNC_000502	XLOC_012391	Chr1:198893999-199064150	0.430898	0.839468	1.94818	0.121506	0.411367
LNC_000508	XLOC_012704	Chr1:213540014-213540963	0.164846	1.2492	7.57798	0.058166	0.283756
LNC_000517	XLOC_013026	Chr1:221162462-221204274	0.00185309	3.44427	1858.66	0.000387468	0.00840304
LNC_000523	XLOC_013146	Chr1:224901477-224905863	0.432632	0.670416	1.54962	0.121754	1
LNC_000525	XLOC_013203	Chr1:226435670-226493377	0.212369	1.40698	6.62517	0.200956	0.521003
LNC_000527	XLOC_013227	Chr1:226947099-226958144	8.18614	20.5961	2.51597	0.288741	0.619182
LNC_000528	XLOC_013234	Chr1:227094237-227108631	0.196995	1.08085	5.48669	0.120184	0.410185
LNC_000529	XLOC_013298	Chr1:228337766-228369761	0.320223	0.741299	2.31495	0.0597747	0.287925
LNC_000531	XLOC_013468	Chr1:236734695-236735904	0.414456	2.00018	4.82604	0.159175	0.462133
LNC_000532	XLOC_013512	Chr1:239947883-239952232	0.1	0.819729	8.19729	0.0126737	0.114715
LNC_000535	XLOC_013590	Chr1:243234881-243398536	99.5952	183.042	1.83786	0.135704	0.431645
LNC_000537	XLOC_013727	Chr1:247107396-247138155	0.1	73.7755	737.755	0.0665892	0.30413
LNC_000547	XLOC_013988	Chr1:255280593-255281896	1.34977	2.24837	1.66574	0.332959	0.661687
LNC_000550	XLOC_014032	Chr1:258568360-258572932	0.167837	1.41408	8.42532	0.173325	0.482483
LNC_000559	XLOC_014240	Chr1:268883918-268917793	0.1	5.34993	53.4993	0.0786496	0.319987
LNC_000560	XLOC_014267	Chr1:271821533-271825102	1.27345	2.20402	1.73075	0.0137388	0.121009
LNC_000565	XLOC_014373	Chr1:276162738-276163261	0.1	1.95484	19.5484	0.00715294	0.0780595
LNC_000566	XLOC_014413	Chr1:277533937-277537343	0.902907	1.79714	1.99039	0.00507476	0.0618518
LNC_000575	XLOC_014811	Chr10:10990033-11035484	1.12457	1.95838	1.74145	0.217027	0.540595
LNC_000580	XLOC_014952	Chr10:14260786-14299167	3.18137	18.7266	5.88633	0.0635587	0.298249
LNC_000584	XLOC_015007	Chr10:15347410-15381691	0.1	8.61224	86.1224	0.0666399	0.30413
LNC_000586	XLOC_015109	Chr10:19935230-19942009	1.55511	2.55457	1.64269	0.00611767	0.0710138
LNC_000596	XLOC_015175	Chr10:25939165-26222939	0.860977	1.33567	1.55134	0.349324	0.674563
LNC_000602	XLOC_015257	Chr10:26491075-26507437	5.63332	21.3362	3.7875	0.193477	0.51073
LNC_000605	XLOC_015416	Chr10:27047336-27179900	0.650762	1.03804	1.59511	0.310555	0.640481
LNC_000609	XLOC_015520	Chr10:31278745-31419575	0.1	0.889216	8.89216	0.0368138	0.220724
LNC_000615	XLOC_015746	Chr10:39373718-39374437	0.198115	1.95752	9.88073	0.0297773	0.196106
LNC_000618	XLOC_015980	Chr10:47683633-47701331	0.1	1.95427	19.5427	0.0786496	0.319987
LNC_000619	XLOC_016036	Chr10:50574853-50576517	0.318986	0.879666	2.75769	0.0340904	0.21256
LNC_000627	XLOC_016420	Chr10:63859968-63860711	0.455805	1.52042	3.33568	0.140099	0.438796
LNC_000628	XLOC_016447	Chr10:64865804-64915148	0.1	3.11882	31.1882	0.0013499	0.022958
LNC_000631	XLOC_016560	Chr10:69158553-69159914	1.06128	3.32435	3.1324	0.0916899	0.351204
LNC_000634	XLOC_016692	Chr10:75262536-75270581	0.1	3.13013	31.3013	0.0206014	0.158906
LNC_000636	XLOC_016709	Chr10:75466812-75467843	0.477469	0.904114	1.89356	0.252353	0.579823
LNC_000639	XLOC_016784	Chr10:78227880-78244219	0.0936962	0.98494	10.5121	0.0248941	0.174495
LNC_000640	XLOC_016842	Chr10:81522882-81525397	0.473066	0.760815	1.60826	0.266079	0.594967
LNC_000642	XLOC_016860	Chr10:81991146-82027119	1.10834	2.11237	1.90589	0.105366	0.379998
LNC_000643	XLOC_016979	Chr10:84881360-84920886	0.9149	1.39212	1.52161	0.211567	0.534155
LNC_000645	XLOC_017044	Chr10:86291147-86291776	0.1	2.57283	25.7283	0.0416323	0.229279
LNC_000648	XLOC_017100	Chr10:87276292-87286485	1.92667	3.14769	1.63375	0.0394465	0.229279
LNC_000649	XLOC_017101	Chr10:87287689-87289638	2.21576	5.25884	2.37338	0.000456019	0.00952995
LNC_000650	XLOC_017140	Chr10:88498237-88533829	0.1	9.38409	93.8409	0.0204507	0.15889
LNC_000653	XLOC_017292	Chr10:91513449-91513851	0.1	7.84424	78.4424	0.0416323	0.229279
LNC_000654	XLOC_017293	Chr10:91690935-91699424	0.187965	1.84926	9.83832	0.0300855	0.197611
LNC_000655	XLOC_017299	Chr10:91878632-92008082	0.1	2.86015	28.6015	0.0667825	0.30413
LNC_000657	XLOC_017464	Chr10:97509970-97582188	0.1	3.00624	30.0624	0.0416323	0.229279
LNC_000659	XLOC_017472	Chr10:97761954-97769112	0.424485	1.07883	2.5415	6.62942e-05	0.00192614
LNC_000660	XLOC_017480	Chr10:98030225-98031984	0.1	1.12208	11.2208	0.0126737	0.114715
LNC_000663	XLOC_017569	Chr10:103451767-103452769	0.380287	1.21565	3.19666	0.0813054	0.326421
LNC_000676	XLOC_017819	Chr10:112559357-112561425	0.564779	0.911841	1.61451	0.177012	0.488178
LNC_000677	XLOC_017839	Chr10:339856-345094	0.1	23.1275	231.275	0.0786496	0.319987
LNC_000679	XLOC_017875	Chr10:1748639-1749363	0.1	10.2162	102.162	0.0416323	0.229279
LNC_000682	XLOC_017965	Chr10:6815068-6819400	0.258951	1.22049	4.71321	5.74363e-05	0.00171058
LNC_000684	XLOC_017972	Chr10:6975239-7018930	0.1	8.33857	83.3857	0.158655	0.461142
LNC_000688	XLOC_018009	Chr10:8968943-9164101	0.0999354	0.895744	8.96323	0.119487	0.408687
LNC_000690	XLOC_018013	Chr10:8968943-9164101	1.4792	2.26044	1.52815	0.217345	0.540924
LNC_000695	XLOC_018240	Chr10:11988330-11994723	0.529912	2.68813	5.07279	0.146377	0.448127
LNC_000699	XLOC_018384	Chr10:14088100-14089979	0.382772	2.7325	7.13871	0.0688001	0.309321
LNC_000702	XLOC_018479	Chr10:16810586-16814766	1.07131	1.87286	1.7482	0.0376961	0.224517
LNC_000704	XLOC_018492	Chr10:17533435-17542356	1.25737	1.88841	1.50187	0.219591	0.543625
LNC_000705	XLOC_018534	Chr10:19393286-19394264	0.297973	0.961339	3.22626	0.151409	0.455518
LNC_000707	XLOC_018573	Chr10:21291584-21295807	0.311479	2.17364	6.97845	1.52943e-07	8.48441e-06
LNC_000712	XLOC_018586	Chr10:21541630-21584421	1.71318	4.90258	2.86168	5.55112e-15	9.69607e-13
LNC_000725	XLOC_018742	Chr10:31266836-31268595	0.188473	1.64859	8.74709	0.0408856	0.229279
LNC_000726	XLOC_018759	Chr10:32478867-32479404	0.696947	1.63352	2.34382	0.325333	0.654405
LNC_000728	XLOC_019087	Chr10:38094632-38532196	0.362107	0.780834	2.15636	0.054369	0.272382
LNC_000732	XLOC_019172	Chr10:42614712-42760200	0.1	41.0755	410.755	0.123765	0.411367
LNC_000735	XLOC_019368	Chr10:48569554-48587007	0.330416	2.17137	6.57162	0.225527	0.550633
LNC_000736	XLOC_019368	Chr10:48569554-48587007	0.197448	0.867171	4.3919	0.197868	0.516779
LNC_000741	XLOC_019625	Chr10:57185338-57238531	0.25929	2.04583	7.89012	0.16011	0.463545
LNC_000743	XLOC_019746	Chr10:61432818-61454444	0.1	3.9761	39.761	0.123885	0.411367
LNC_000746	XLOC_019809	Chr10:64123934-64151334	1.01019	3.14065	3.10897	0.093844	0.35634
LNC_000750	XLOC_019878	Chr10:66942397-67048308	0.1	2.68789	26.8789	0.0206013	0.158906
LNC_000752	XLOC_019913	Chr10:68533339-68574150	0.705421	1.29825	1.84039	0.0151931	0.129708
LNC_000754	XLOC_019946	Chr10:68989930-68995044	2.83436	4.35897	1.5379	0.0105212	0.103573
LNC_000756	XLOC_019951	Chr10:69129666-69136031	1.2547	4.74766	3.7839	7.71072e-12	8.5918e-10
LNC_000758	XLOC_020086	Chr10:74314774-74320968	1.7596	3.80388	2.16179	0.39838	0.716867
LNC_000760	XLOC_020258	Chr10:82264495-82271873	0.326951	1.53153	4.68428	0.0490948	0.254645
LNC_000766	XLOC_020401	Chr10:86599219-86611188	3.24186	8.21169	2.53302	0.371716	0.694709
LNC_000769	XLOC_020515	Chr10:89181179-89198176	1.07603	2.91958	2.71329	0.0504322	0.258977
LNC_000771	XLOC_020630	Chr10:92185931-92232645	1.34474	2.1364	1.58871	0.0148918	0.128194
LNC_000773	XLOC_020639	Chr10:92505404-92518827	0.654463	4.21324	6.43771	0.0979944	0.365443
LNC_000774	XLOC_020642	Chr10:92546258-92547690	0.324194	0.875774	2.70139	0.0589664	0.285778
LNC_000779	XLOC_020831	Chr10:101226064-101293379	0.1	108.033	1080.33	0.00715294	0.0780595
LNC_000780	XLOC_020918	Chr10:103198384-103202092	0.42711	1.22153	2.85999	0.169269	0.476876
LNC_000787	XLOC_021447	Chr11:14383806-14422295	0.594345	1.30501	2.19571	0.266014	0.594872
LNC_000789	XLOC_021473	Chr11:15376336-15393811	0.226423	2.51599	11.1119	0.0216785	0.163687
LNC_000792	XLOC_021627	Chr11:17279957-17280249	0.1	30.4734	304.734	0.0786496	0.319987
LNC_000797	XLOC_021735	Chr11:25460911-25463223	0.609774	0.957793	1.57073	0.15985	0.463157
LNC_000798	XLOC_021816	Chr11:30669035-30669807	1.7596	3.80388	2.16179	0.39838	0.716867
LNC_000801	XLOC_022003	Chr11:38842332-38872353	0.247246	1.78662	7.22608	0.124195	0.411559
LNC_000803	XLOC_022004	Chr11:38842332-38872353	0.1	1.47879	14.7879	0.237117	0.563889
LNC_000804	XLOC_022004	Chr11:38842332-38872353	1.89103	4.15854	2.19909	0.465759	0.763477
LNC_000806	XLOC_022005	Chr11:38842332-38872353	0.67458	1.57181	2.33006	0.406487	0.722107
LNC_000817	XLOC_022188	Chr11:45031662-45274483	0.343852	1.24415	3.61827	1.25484e-07	7.03666e-06
LNC_000823	XLOC_022678	Chr11:72621715-72624094	0.592393	1.10928	1.87254	0.0454669	0.242265
LNC_000824	XLOC_022705	Chr11:73048782-73050552	0.1	1.05829	10.5829	0.00233887	0.0348083
LNC_000829	XLOC_022778	Chr11:75629187-75700490	5.68259	10.6237	1.86952	4.88526e-07	2.44272e-05
LNC_000832	XLOC_022830	Chr11:81009540-81010010	0.1	2.844	28.44	0.0227501	0.165181
LNC_000835	XLOC_023070	Chr11:89856580-89857033	0.1	19.9269	199.269	0.0786496	0.319987
LNC_000841	XLOC_023271	Chr11:11923558-12386886	2.55155	3.82953	1.50086	0.00246184	0.0362009
LNC_000853	XLOC_023548	Chr11:28164751-28167596	0.630566	0.954116	1.51311	0.154114	0.460651
LNC_000854	XLOC_023593	Chr11:29928334-29929129	0.427754	1.22344	2.86015	0.120602	0.411034
LNC_000855	XLOC_023594	Chr11:30101297-30107840	1.08915	1.66759	1.53109	0.0349703	0.216065
LNC_000859	XLOC_023618	Chr11:30513503-30524915	1.15904	2.81437	2.42819	0.073572	0.319987
LNC_000864	XLOC_023713	Chr11:31596882-31617873	0.377263	0.782157	2.07324	0.49828	0.785476
LNC_000865	XLOC_023730	Chr11:31893488-32069249	0.1	62.3366	623.366	0.124005	0.411367
LNC_000874	XLOC_023789	Chr11:35143742-35144770	2.80933	4.3936	1.56393	0.106815	0.383623
LNC_000875	XLOC_023816	Chr11:36131897-36132632	0.1	4.13395	41.3395	0.0786496	0.319987
LNC_000887	XLOC_024153	Chr11:56070306-56088813	0.753527	1.36897	1.81675	0.0989683	0.366304
LNC_000890	XLOC_024223	Chr11:58524446-58530397	0.1	68.808	688.08	0.0786496	0.319987
LNC_000902	XLOC_024477	Chr11:64009947-64083629	0.1	1.46083	14.6083	0.0126737	0.114715
LNC_000903	XLOC_024540	Chr11:65955588-65958728	0.1	2.29065	22.9065	0.0786496	0.319987
LNC_000904	XLOC_024579	Chr11:68406850-68412456	0.0294501	0.926726	31.4677	0.252906	0.580322
LNC_000905	XLOC_024610	Chr11:70647358-70650821	0.1	5.47446	54.7446	0.0786496	0.319987
LNC_000914	XLOC_024999	Chr11:86512796-86522169	0.572852	3.69757	6.45467	0.212698	0.535808
LNC_000916	XLOC_025117	Chr12:9578-353463	0.941911	2.00026	2.12362	0.0973651	0.364042
LNC_000918	XLOC_025124	Chr12:9578-353463	0.1	0.748135	7.48135	0.239368	0.565055
LNC_000922	XLOC_025255	Chr12:3384610-3408686	0.60547	1.32515	2.18863	0.000702191	0.0136074
LNC_000938	XLOC_025607	Chr12:17824661-17881895	0.1	1.42805	14.2805	0.0227501	0.165181
LNC_000939	XLOC_025634	Chr12:18526421-18531161	0.1	3.4176	34.176	0.1239	0.411367
LNC_000941	XLOC_025766	Chr12:23855399-23925741	0.546277	2.09264	3.83073	0.24478	0.570896
LNC_000955	XLOC_026151	Chr12:40227873-40230566	0.546218	0.992691	1.81739	0.413342	0.726546
LNC_000956	XLOC_026188	Chr12:41533000-41536721	0.805655	1.25397	1.55646	0.0751017	0.319987
LNC_000957	XLOC_026229	Chr12:43636373-43641588	0.105307	1.11225	10.562	0.0246042	0.173073
LNC_000959	XLOC_026231	Chr12:43751099-43760142	0.706224	1.18031	1.6713	0.145571	0.44677
LNC_000967	XLOC_026452	Chr12:9578-353463	0.1	2.83005	28.3005	0.0664701	0.30413
LNC_000969	XLOC_026575	Chr12:3340351-3369924	1.4944	4.08433	2.73309	0.0221742	0.165181
LNC_000970	XLOC_026575	Chr12:3340351-3369924	0.605216	1.9592	3.23719	0.0669871	0.304338
LNC_000974	XLOC_026591	Chr12:5492379-5509432	5.23447	9.04296	1.72758	0.00948271	0.0964349
LNC_000978	XLOC_026669	Chr12:10207943-10211728	0.1	2.13913	21.3913	0.0786496	0.319987
LNC_000983	XLOC_026747	Chr12:12830991-12837845	2.42756	4.42912	1.82452	0.00613338	0.0711643
LNC_000994	XLOC_026826	Chr12:14449239-15098786	0.74764	1.13118	1.513	0.307698	0.637875
LNC_000995	XLOC_026828	Chr12:14449239-15098786	0.770314	1.23027	1.5971	0.0749674	0.319987
LNC_001003	XLOC_026878	Chr12:16084265-16112664	0.1	31.7559	317.559	0.124067	0.411367
LNC_001006	XLOC_026937	Chr12:18343471-18410810	0.1	1.93355	19.3355	5.37556e-05	0.00162232
LNC_001009	XLOC_026984	Chr12:18836034-18940614	0.759817	1.60463	2.11186	0.0953102	0.359688
LNC_001014	XLOC_027063	Chr12:22229078-22234096	0.1	2.57506	25.7506	0.124061	0.411367
LNC_001018	XLOC_027146	Chr12:25036604-25070539	0.1	68.8395	688.395	0.123998	0.411367
LNC_001022	XLOC_027325	Chr12:36871998-37033701	0.1	12.4894	124.894	0.239706	0.565055
LNC_001027	XLOC_027378	Chr12:37980931-37984679	0.1	53.9388	539.388	0.0786496	0.319987
LNC_001028	XLOC_027409	Chr12:38920999-38926211	0.65618	0.992602	1.5127	0.178686	0.490532
LNC_001029	XLOC_027418	Chr12:38965062-38975400	0.482782	2.40036	4.97193	0.151433	0.455518
LNC_001038	XLOC_027505	Chr12:43358933-43359427	0.1	3.07313	30.7313	0.0786496	0.319987
LNC_001043	XLOC_027547	Chr12:46292992-46293807	0.1	1.38237	13.8237	0.0013499	0.022958
LNC_001044	XLOC_027624	Chr12:47549833-47551695	0.518017	1.26312	2.43838	0.015379	0.130734
LNC_001048	XLOC_027672	Chr12:50445632-50461886	1.09448	2.67433	2.44347	0.000426271	0.00907577
LNC_001050	XLOC_027744	Chr12:52072187-52100331	0.84134	1.27754	1.51846	0.245859	0.571814
LNC_001056	XLOC_027964	Chr13:12566320-12575242	0.452032	0.972716	2.15187	0.03924	0.229138
LNC_001057	XLOC_027965	Chr13:12584538-12586603	0.33129	0.809858	2.44456	0.0339338	0.212043
LNC_001058	XLOC_028029	Chr13:24600738-24694398	0.00466709	0.6877	147.351	5.74726e-09	1
LNC_001059	XLOC_028029	Chr13:24600738-24694398	0.00184168	0.637799	346.314	0.000128563	1
LNC_001060	XLOC_028029	Chr13:24600738-24694398	0.00937498	0.730322	77.9012	8.20899e-13	1.02517e-10
LNC_001064	XLOC_028189	Chr13:32646735-32655683	1.53345	10.226	6.66862	0.089678	0.346019
LNC_001066	XLOC_028197	Chr13:33488420-33814968	1.21546	3.82029	3.14308	0.349761	0.675154
LNC_001067	XLOC_028197	Chr13:33488420-33814968	0.1	1.17824	11.7824	0.158655	0.461142
LNC_001069	XLOC_028242	Chr13:36241990-36244232	0.1	2.73944	27.3944	0.0786496	0.319987
LNC_001070	XLOC_028453	Chr13:48790508-48861805	0.204747	1.51179	7.3837	0.0276344	0.187058
LNC_001071	XLOC_028488	Chr13:49335407-49522415	0.1	42.8864	428.864	0.124054	0.411367
LNC_001073	XLOC_028557	Chr13:51815214-51930972	2.31177	3.90758	1.6903	0.0152669	0.130035
LNC_001079	XLOC_028799	Chr13:61253898-61306939	0.1	5.81244	58.1244	0.158655	0.461142
LNC_001081	XLOC_029069	Chr13:73348841-73390543	0.1	2.69661	26.9661	0.0786496	0.319987
LNC_001092	XLOC_029729	Chr13:100300053-100414226	1.36628	3.68223	2.69508	0.335486	0.663908
LNC_001096	XLOC_029863	Chr13:106065615-106268087	0.701845	1.73797	2.47629	0.0631255	0.297242
LNC_001099	XLOC_029929	Chr13:110822149-110876993	0.321862	0.584336	1.81549	0.183236	1
LNC_001104	XLOC_030564	Chr13:39384237-39384632	0.1	3.74734	37.4734	0.0416323	0.229279
LNC_001106	XLOC_030577	Chr13:39771397-40356849	0.1	2.29923	22.9923	2.42302e-24	6.52474e-22
LNC_001108	XLOC_030579	Chr13:39771397-40356849	1.09075	1.64322	1.5065	0.0348463	0.215608
LNC_001127	XLOC_030748	Chr13:49545938-49548094	0.252711	1.04425	4.13219	0.00454515	0.0572875
LNC_001129	XLOC_030751	Chr13:49557952-49560720	0.1	0.960567	9.60567	9.14053e-05	0.00251107
LNC_001134	XLOC_030795	Chr13:51224934-51225934	0.238013	1.59478	6.70039	0.0782273	0.319987
LNC_001143	XLOC_031132	Chr13:72664102-72666186	0.131797	0.985108	7.47443	0.059894	0.288246
LNC_001149	XLOC_031414	Chr13:83287097-83289599	0.1	4.11264	41.1264	0.0227501	0.165181
LNC_001150	XLOC_031455	Chr13:83802742-83803874	0.300051	0.843277	2.81045	0.126923	0.416647
LNC_001154	XLOC_031590	Chr13:87370887-87381260	0.1	3.38834	33.8834	0.0416323	0.229279
LNC_001159	XLOC_031792	Chr13:93751758-93890328	0.166963	0.873927	5.23426	0.0326074	0.207601
LNC_001163	XLOC_032011	Chr13:99047296-99048346	0.214504	1.36044	6.34226	0.0155805	0.131966
LNC_001170	XLOC_032552	Chr14:6602003-6659763	1.03245	1.60854	1.55798	0.070981	0.315358
LNC_001173	XLOC_032624	Chr14:10774222-10775977	0.477387	0.822764	1.72347	0.196697	0.515648
LNC_001178	XLOC_032691	Chr14:11499501-11874912	0.376535	1.01884	2.70583	0.00602026	0.0701035
LNC_001184	XLOC_032925	Chr14:26242694-26273959	0.381067	2.08508	5.47169	0.0282241	0.189709
LNC_001185	XLOC_033043	Chr14:33319494-33323586	0.253987	0.94732	3.7298	0.100635	0.369955
LNC_001191	XLOC_033209	Chr14:43203107-43474877	1.5202	2.29751	1.51132	0.0421749	0.231139
LNC_001195	XLOC_033388	Chr14:45598742-45797887	0.1	39.2921	392.921	0.123886	0.411367
LNC_001198	XLOC_033610	Chr14:62405681-62405948	0.1	14.0823	140.823	0.0786496	0.319987
LNC_001208	XLOC_034086	Chr14:81687020-81725181	0.915815	1.49737	1.63501	0.0326126	0.207601
LNC_001212	XLOC_034336	Chr14:92226340-92292941	0.1	2.79122	27.9122	0.0416323	0.229279
LNC_001214	XLOC_034353	Chr14:94247084-94555632	0.1	5.35319	53.5319	0.000283931	0.00647257
LNC_001222	XLOC_034361	Chr14:94247084-94555632	0.646116	1.18393	1.83238	0.178264	0.490228
LNC_001223	XLOC_034363	Chr14:94615556-94616750	0.446052	1.63701	3.67	0.260166	0.588542
LNC_001229	XLOC_034745	Chr14:108925758-108927417	1.01797	1.65638	1.62714	0.355654	0.680133
LNC_001235	XLOC_034950	Chr14:2194932-2226598	0.884562	1.74267	1.97009	0.204273	0.524773
LNC_001240	XLOC_035048	Chr14:5107691-5112834	0.354667	1.90857	5.3813	2.40952e-08	1.57692e-06
LNC_001241	XLOC_035049	Chr14:5122605-5124914	1.13265	1.74455	1.54024	0.102262	0.373267
LNC_001248	XLOC_035178	Chr14:10412184-10413071	0.805301	1.58593	1.96936	0.148289	0.451059
LNC_001255	XLOC_035367	Chr14:16336910-16337395	0.316886	1.83117	5.77864	0.109303	0.389308
LNC_001257	XLOC_035459	Chr14:21140801-21142643	0.51936	0.805236	1.55044	0.282736	0.613226
LNC_001267	XLOC_035886	Chr14:44084946-44089200	0.430333	0.909882	2.11437	0.221438	0.545544
LNC_001270	XLOC_035951	Chr14:46175499-46197316	0.401198	1.54374	3.84783	1.58052e-08	1.06679e-06
LNC_001271	XLOC_035951	Chr14:46175499-46197316	0.430547	2.268	5.26772	2.28262e-13	3.15551e-11
LNC_001276	XLOC_036243	Chr14:61912350-62158717	0.339042	0.987175	2.91166	0.0570064	0.280312
LNC_001281	XLOC_036402	Chr14:73620885-73621917	0.1	34.515	345.15	0.0786496	0.319987
LNC_001292	XLOC_036720	Chr14:86771008-86771705	0.1	16.6771	166.771	0.0786496	0.319987
LNC_001293	XLOC_036802	Chr14:92330723-92331202	0.1	2.46142	24.6142	0.0416323	0.229279
LNC_001295	XLOC_036879	Chr14:101137315-101137789	0.340004	2.77879	8.17282	0.0493989	0.255709
LNC_001296	XLOC_036924	Chr14:104646206-104646867	0.196995	0.86468	4.38935	0.185829	0.500373
LNC_001299	XLOC_037070	Chr14:105820547-105869140	0.849593	1.40945	1.65897	0.342792	0.67021
LNC_001300	XLOC_037088	Chr14:105869355-105872885	0.506914	1.30566	2.5757	0.000574652	0.0115516
LNC_001305	XLOC_037276	Chr14:110259194-110265757	1.13378	1.75774	1.55034	0.0286416	0.191173
LNC_001307	XLOC_037348	Chr14:111181054-111184984	0.526037	0.959639	1.82428	0.030137	0.197878
LNC_001308	XLOC_037351	Chr14:111191588-111207110	0.641033	1.20188	1.87491	0.0221344	0.165181
LNC_001311	XLOC_037455	Chr14:112663470-112665975	0.1	1.13581	11.3581	0.0227501	0.165181
LNC_001316	XLOC_037849	Chr15:14073345-14075421	0.469587	0.965802	2.05671	0.0442363	0.237943
LNC_001317	XLOC_037941	Chr15:14322924-14324853	0.480338	0.743573	1.54802	0.284453	0.614582
LNC_001326	XLOC_038040	Chr15:16091911-16224664	1.12851	1.94549	1.72395	0.0607686	0.290377
LNC_001328	XLOC_038042	Chr15:16091911-16224664	0.968538	1.55971	1.61038	0.031855	0.205306
LNC_001332	XLOC_038047	Chr15:16652833-16659753	0.417367	1.23638	2.96233	0.0134029	0.119269
LNC_001334	XLOC_038058	Chr15:16941482-16946359	0.1	56.5638	565.638	0.0786496	0.319987
LNC_001335	XLOC_038367	Chr15:31860658-31867260	0.923413	10.8346	11.7332	0.0210604	0.161075
LNC_001339	XLOC_038542	Chr15:39622522-39628472	1.8943	3.12535	1.64987	0.0334641	0.210018
LNC_001344	XLOC_038909	Chr15:52292764-52320385	0.1	33.1114	331.114	0.123999	0.411367
LNC_001345	XLOC_038943	Chr15:52699548-52700445	0.1	1.61417	16.1417	0.0126737	0.114715
LNC_001346	XLOC_038979	Chr15:52805178-52838808	0.388362	0.817626	2.10532	0.224095	0.549018
LNC_001354	XLOC_039294	Chr15:61159464-61438365	0.862009	1.35	1.56611	0.0545468	0.272903
LNC_001356	XLOC_039515	Chr15:71033338-71033954	0.43723	1.21056	2.7687	0.223529	0.54835
LNC_001361	XLOC_039890	Chr15:100282698-101010716	0.1	3.39269	33.9269	0.0665582	0.30413
LNC_001366	XLOC_040008	Chr15:101725478-101776722	0.520448	0.903073	1.73518	0.350734	0.675915
LNC_001371	XLOC_040062	Chr15:104448599-105254214	2.78912	4.86818	1.74542	0.0306177	0.199974
LNC_001375	XLOC_040073	Chr15:104448599-105254214	0.473874	1.21175	2.55711	0.0151741	0.129627
LNC_001376	XLOC_040075	Chr15:104448599-105254214	1.5501	2.84453	1.83506	0.000413023	0.00885329
LNC_001382	XLOC_040218	Chr15:306293-1047956	0.1	0.797284	7.97284	4.29795e-09	3.14749e-07
LNC_001383	XLOC_040218	Chr15:306293-1047956	0.563904	0.988813	1.75351	0.0377688	0.224658
LNC_001385	XLOC_040419	Chr15:2281263-2282827	0.339445	0.76161	2.24369	0.101553	0.371805
LNC_001401	XLOC_040956	Chr15:15275540-15667778	1.33665	8.61301	6.44373	0.220483	0.544486
LNC_001418	XLOC_041727	Chr15:49314242-49316405	0.1	1.57714	15.7714	0.0416323	0.229279
LNC_001426	XLOC_042185	Chr15:67343630-67645088	0.362799	1.23049	3.39166	0.000993385	0.0180529
LNC_001427	XLOC_042189	Chr15:67343630-67645088	0.219887	0.688122	3.12943	0.0913619	1
LNC_001438	XLOC_042822	Chr15:96702703-96706580	1.04472	2.21649	2.12161	0.000883818	0.0164223
LNC_001439	XLOC_042898	Chr15:105514932-105517005	0.384218	1.26223	3.28519	0.145186	0.446174
LNC_001440	XLOC_042951	Chr15:106334381-106338914	0.497103	0.79372	1.59669	0.4685	0.765514
LNC_001442	XLOC_043070	Chr16:811865-1139986	0.402075	1.06575	2.65062	0.00542109	0.0648759
LNC_001444	XLOC_043150	Chr16:811865-1139986	0.1	1.382	13.82	0.0786496	0.319987
LNC_001453	XLOC_043439	Chr16:12255977-12259361	0.762171	1.29858	1.70379	0.0367966	0.220724
LNC_001460	XLOC_043705	Chr16:21404219-21419957	0.167629	1.01056	6.02855	8.15685e-10	6.8685e-08
LNC_001461	XLOC_043710	Chr16:21428710-21435189	0.134858	1.15344	8.553	0.0430178	0.234462
LNC_001463	XLOC_043716	Chr16:21510825-21513348	0.810847	1.53038	1.88738	0.384426	0.70596
LNC_001471	XLOC_043948	Chr16:32275750-32277159	0.402561	1.93263	4.80084	0.160566	0.464035
LNC_001485	XLOC_044306	Chr16:45944293-45945147	0.1	28.1067	281.067	0.0786496	0.319987
LNC_001491	XLOC_044406	Chr16:48309467-48437242	0.582328	1.33426	2.29125	0.411829	0.725761
LNC_001497	XLOC_044550	Chr16:57292519-57394543	0.630309	0.962567	1.52714	0.0323009	0.20665
LNC_001512	XLOC_044861	Chr16:63073907-63078426	0.467071	1.84292	3.9457	2.35675e-05	0.000793286
LNC_001516	XLOC_044890	Chr16:63706217-63721622	1.2257	1.911	1.55911	0.0138898	0.122048
LNC_001520	XLOC_045053	Chr16:70683646-70684810	0.193174	1.2698	6.57335	0.0812736	0.326421
LNC_001521	XLOC_045065	Chr16:71036203-71040847	0.601571	1.07871	1.79315	0.0473806	0.248725
LNC_001525	XLOC_045237	Chr16:77558910-77587058	1.87963	4.60175	2.44822	2.21534e-12	2.63911e-10
LNC_001529	XLOC_045238	Chr16:77632482-77642419	0.966844	1.53451	1.58713	0.131174	0.422898
LNC_001533	XLOC_045240	Chr16:77690186-77778025	0.346093	0.751732	2.17205	0.000527264	0.0107664
LNC_001539	XLOC_045605	Chr16:1672980-1673810	0.14679	0.946297	6.4466	0.0844701	0.33406
LNC_001540	XLOC_045691	Chr16:6593710-6595885	0.312147	0.878721	2.81509	0.126318	0.415504
LNC_001541	XLOC_045692	Chr16:6609140-6634595	0.1	3.67842	36.7842	0.0367778	0.220724
LNC_001547	XLOC_045914	Chr16:15853336-15856915	3.63696	5.7013	1.5676	0.0115639	0.110636
LNC_001555	XLOC_045943	Chr16:16389304-16393956	0.00436679	1.13203	259.236	0.131946	0.424616
LNC_001559	XLOC_045964	Chr16:17538854-17595960	0.1	1.03413	10.3413	0.00715294	0.0780595
LNC_001569	XLOC_046229	Chr16:25635450-25637948	0.557542	1.00925	1.81018	0.0590661	0.285871
LNC_001575	XLOC_046592	Chr16:46251356-46455091	0.415228	0.741402	1.78553	0.48139	0.775159
LNC_001577	XLOC_046671	Chr16:49280083-49432118	0.290095	1.40283	4.83576	0.0914853	0.350754
LNC_001580	XLOC_046697	Chr16:49834136-49943521	0.746958	1.4913	1.9965	0.00602993	0.0701529
LNC_001581	XLOC_046699	Chr16:49834136-49943521	0.00894049	0.644408	72.0775	0.263771	1
LNC_001587	XLOC_046902	Chr16:62961363-63008216	0.914847	1.65588	1.81001	0.0332458	0.209567
LNC_001591	XLOC_047061	Chr16:72268942-72333307	0.1	9.88299	98.8299	0.00715294	0.0780595
LNC_001596	XLOC_047396	Chr16:82821110-82821440	0.1	31.7506	317.506	0.0786496	0.319987
LNC_001598	XLOC_047438	Chr16:83655512-83659410	0.1	2.53563	25.3563	0.0126737	0.114715
LNC_001600	XLOC_047516	Chr16:85543998-85800588	0.1	2.74945	27.4945	0.0206038	0.158906
LNC_001603	XLOC_047556	Chr17:0-359853	0.124474	1.04185	8.37002	0.0313859	0.203487
LNC_001606	XLOC_047680	Chr17:4483579-4560122	0.169037	1.40024	8.28363	0.000588774	0.011726
LNC_001609	XLOC_047835	Chr17:7295214-7506436	0.1	44.8609	448.609	0.124019	0.411367
LNC_001617	XLOC_047984	Chr17:13823901-13834531	0.921406	1.76725	1.91799	0.372499	0.695519
LNC_001618	XLOC_048012	Chr17:14996652-14998962	0.1	4.99723	49.9723	0.158655	0.461142
LNC_001622	XLOC_048069	Chr17:16446583-16448791	0.79759	1.2883	1.61524	0.100584	0.369912
LNC_001627	XLOC_048134	Chr17:19190350-19193062	4.0135	6.07717	1.51418	0.0241035	0.170947
LNC_001628	XLOC_048135	Chr17:19193419-19198616	3.34466	5.07239	1.51656	0.00939404	0.0957592
LNC_001630	XLOC_048187	Chr17:21809673-21810321	0.1	1.13288	11.3288	0.0126737	0.114715
LNC_001631	XLOC_048201	Chr17:23243941-23632636	1.87884	6.27876	3.34183	2.22045e-16	4.66673e-14
LNC_001634	XLOC_048201	Chr17:23243941-23632636	0.263338	1.16938	4.4406	1.38012e-07	7.70574e-06
LNC_001637	XLOC_048203	Chr17:23243941-23632636	0.970486	5.17314	5.33046	0	0
LNC_001641	XLOC_048218	Chr17:23644004-23654499	0.759527	1.67521	2.2056	0.000346387	0.00763379
LNC_001643	XLOC_048358	Chr17:29572521-29578660	0.568171	2.92843	5.15413	0.142463	0.441965
LNC_001645	XLOC_048502	Chr17:35723312-35731481	0.0877938	0.644476	7.34079	0.0622237	1
LNC_001653	XLOC_049442	Chr17:66160456-66194014	0.52131	0.869633	1.66817	0.119916	0.409775
LNC_001654	XLOC_049442	Chr17:66160456-66194014	0.1	1.38131	13.8131	0.000136959	0.00354053
LNC_001658	XLOC_049547	Chr17:74243427-74244816	0.1	31.1398	311.398	0.0227501	0.165181
LNC_001662	XLOC_049583	Chr17:77219704-77221476	0.394049	0.661152	1.67784	0.249461	1
LNC_001665	XLOC_049614	Chr17:78189211-78245206	0.649432	1.10862	1.70706	0.385851	0.707171
LNC_001680	XLOC_049889	Chr17:0-359853	0.512435	0.995373	1.94244	0.0658341	0.30413
LNC_001683	XLOC_049891	Chr17:0-359853	1.24183	2.12276	1.70938	0.294226	0.624662
LNC_001687	XLOC_049893	Chr17:0-359853	4.15433	8.05462	1.93885	0.113915	0.398664
LNC_001688	XLOC_049899	Chr17:0-359853	3.57279	5.7093	1.59799	0.170774	0.479075
LNC_001691	XLOC_049952	Chr17:2914425-3146932	1.46853	3.48824	2.37533	0.00247749	0.0363689
LNC_001696	XLOC_049994	Chr17:3743389-3750143	2.88278	5.10735	1.77168	0.00793063	0.0845771
LNC_001697	XLOC_050001	Chr17:3777713-3779869	0.535816	1.3377	2.49657	0.00550356	0.0656845
LNC_001705	XLOC_050208	Chr17:8686520-8688587	0.1	6.36132	63.6132	0.0227501	0.165181
LNC_001711	XLOC_050307	Chr17:10667044-10667569	0.1	1.74365	17.4365	0.0227501	0.165181
LNC_001713	XLOC_050347	Chr17:11753663-11818345	1.22846	3.84923	3.13338	0.00052331	0.0107026
LNC_001714	XLOC_050359	Chr17:11753663-11818345	0.381572	1.80594	4.73289	0.000911159	0.0168125
LNC_001716	XLOC_050378	Chr17:13203787-13204746	0.1	1.39069	13.9069	0.00715294	0.0780595
LNC_001720	XLOC_050535	Chr17:18668196-18670507	0.563353	1.24196	2.20459	0.017873	0.145407
LNC_001722	XLOC_050604	Chr17:22326206-22327888	0.52326	1.19071	2.27556	0.0322643	0.206549
LNC_001723	XLOC_050605	Chr17:22333206-22333674	1.00055	2.32972	2.32844	0.231975	0.55859
LNC_001725	XLOC_050629	Chr17:22923138-22924256	0.1	1.62157	16.2157	0.0126737	0.114715
LNC_001729	XLOC_050828	Chr17:31439461-31441343	0.215306	0.862729	4.00699	0.0691329	0.310216
LNC_001737	XLOC_051342	Chr17:55721761-55722308	0.1	2.28655	22.8655	0.0227501	0.165181
LNC_001738	XLOC_051345	Chr17:55736752-55737868	0.1	1.61322	16.1322	0.000782701	0.0149326
LNC_001739	XLOC_051402	Chr17:57873870-57903625	0.1	4.23568	42.3568	0.00407549	0.0525463
LNC_001761	XLOC_051554	Chr17:66007577-66106674	0.1	2.6811	26.811	4.14381e-06	0.000170305
LNC_001762	XLOC_051554	Chr17:66007577-66106674	0.1	3.43925	34.3925	4.47238e-07	2.25372e-05
LNC_001768	XLOC_051741	Chr17:77698657-78119543	0.63876	1.22567	1.91883	0.279458	0.609386
LNC_001772	XLOC_051754	Chr17:77698657-78119543	0.1	2.75208	27.5208	3.6928e-25	1.01556e-22
LNC_001774	XLOC_051755	Chr17:77698657-78119543	2.02983	4.71984	2.32524	0.000426068	0.00907577
LNC_001775	XLOC_051756	Chr17:77698657-78119543	5.47251	12.0296	2.19819	5.68334e-09	4.05856e-07
LNC_001781	XLOC_051826	Chr17:80352516-80354983	0.187645	0.887685	4.73066	0.0468152	0.246984
LNC_001782	XLOC_051893	Chr17:84031986-84032261	0.1	10.6075	106.075	0.0786496	0.319987
LNC_001792	XLOC_052027	Chr17:86880583-86884604	1.7094	3.00433	1.75753	0.100355	0.369396
LNC_001801	XLOC_052547	Chr18:18257499-18265535	0.753459	1.27604	1.69358	0.0102366	0.101575
LNC_001802	XLOC_052579	Chr18:18366060-18368263	0.259361	1.18019	4.55038	0.000388448	0.00841723
LNC_001804	XLOC_052873	Chr18:27354751-27356187	0.188043	1.62672	8.65079	0.000450139	0.009476
LNC_001808	XLOC_053138	Chr18:31812108-32210712	0.497177	1.05906	2.13015	0.00587477	0.0689998
LNC_001811	XLOC_053269	Chr18:33887052-33888193	0.1	1.60145	16.0145	0.00407549	0.0525463
LNC_001812	XLOC_053275	Chr18:33909312-33911116	0.761223	3.16634	4.15954	0.21704	0.540595
LNC_001813	XLOC_053353	Chr18:38907953-39128044	0.63689	1.10564	1.736	0.205537	0.526336
LNC_001816	XLOC_053463	Chr18:40799203-40810021	0.625226	1.09682	1.75428	0.00644533	0.0736923
LNC_001821	XLOC_053574	Chr18:47878016-47878414	0.1	4.24278	42.4278	0.0416323	0.229279
LNC_001822	XLOC_053624	Chr18:49192280-49207112	0.1	1.59958	15.9958	0.0126737	0.114715
LNC_001827	XLOC_053841	Chr18:56506021-56534415	0.1	9.4284	94.284	0.0786496	0.319987
LNC_001832	XLOC_053991	Chr18:63874881-63876649	1.51223	2.91427	1.92713	0.115377	0.400705
LNC_001847	XLOC_054581	Chr18:12224513-12284188	0.701457	1.44911	2.06586	0.0253539	0.176521
LNC_001849	XLOC_054597	Chr18:14450729-14452937	0.569215	1.29725	2.27902	0.341512	0.668997
LNC_001863	XLOC_055396	Chr18:40037507-40040680	1.34908	2.41966	1.79356	0.0145492	0.126238
LNC_001865	XLOC_055602	Chr18:54133168-54133940	0.1	25.9668	259.668	0.0786496	0.319987
LNC_001869	XLOC_055932	Chr18:66489219-66499031	1.93456	10.2162	5.28089	0.149542	0.452778
LNC_001870	XLOC_055935	Chr18:67226136-67226703	0.1	44.8443	448.443	0.0786496	0.319987
LNC_001873	XLOC_055939	Chr18:67374552-67375547	0.846843	1.51291	1.78653	0.261142	0.589639
LNC_001882	XLOC_056004	Chr18:69841052-69849389	0.1	17.8889	178.889	0.0786496	0.319987
LNC_001883	XLOC_056020	Chr18:69974676-69975494	1.55255	4.53873	2.9234	0.00302755	0.0424431
LNC_001888	XLOC_056181	Chr18:79326037-79437310	0.69229	2.00288	2.89312	0.196977	0.515898
LNC_001890	XLOC_056204	Chr18:80612883-80614552	0.1	36.0112	360.112	0.0786496	0.319987
LNC_001899	XLOC_056619	Chr19:11832695-11833142	0.1	2.29065	22.9065	0.0786496	0.319987
LNC_001900	XLOC_056777	Chr19:19409380-19410093	0.1	1.20478	12.0478	0.00715294	0.0780595
LNC_001903	XLOC_056915	Chr19:25956770-25961666	2.51983	4.78195	1.89773	0.461446	0.760719
LNC_001908	XLOC_056977	Chr19:26403916-26712902	0.471738	5.42497	11.5	0.224214	0.549087
LNC_001913	XLOC_057045	Chr19:28593400-28668579	0.887921	1.86223	2.09729	0.00322265	0.0443646
LNC_001915	XLOC_057046	Chr19:28593400-28668579	0.656343	1.29433	1.97203	0.212946	0.536155
LNC_001918	XLOC_057055	Chr19:28910278-28911729	4.69684	18.7404	3.99	0.0521094	0.264907
LNC_001922	XLOC_057064	Chr19:29135109-29202070	1.06289	6.14627	5.7826	0.226416	0.552307
LNC_001934	XLOC_057479	Chr19:43853757-43855351	0.96647	1.58973	1.64488	0.117991	0.405825
LNC_001937	XLOC_057573	Chr19:47525514-47527090	0.742093	1.12338	1.5138	0.249345	0.576205
LNC_001939	XLOC_057726	Chr19:52763093-52763499	17.0547	66.4071	3.89377	0.000707357	0.013687
LNC_001949	XLOC_058110	Chr19:149606-312173	0.819042	6.3405	7.74136	0.0210976	0.161254
LNC_001951	XLOC_058120	Chr19:366058-374141	1.33667	2.96548	2.21856	0.0212952	0.162199
LNC_001954	XLOC_058278	Chr19:10888945-10898560	0.1	0.876498	8.76498	0.0416323	0.229279
LNC_001955	XLOC_058366	Chr19:14717434-14718003	0.1	1.74578	17.4578	0.00715294	0.0780595
LNC_001956	XLOC_058590	Chr19:23582958-23585337	0.183019	0.827285	4.52021	0.00253101	0.0369656
LNC_001958	XLOC_058684	Chr19:25094940-25118860	0.683414	1.99624	2.92098	0.281279	0.611615
LNC_001961	XLOC_058747	Chr19:26297482-26320385	0.1	1.7204	17.204	0.115562	0.40096
LNC_001963	XLOC_058757	Chr19:26403916-26712902	0.1	13.2651	132.651	0.235009	0.56134
LNC_001964	XLOC_058771	Chr19:26403916-26712902	0.436453	1.78841	4.0976	0.0965474	0.362558
LNC_001967	XLOC_058786	Chr19:26403916-26712902	0.47593	0.901094	1.89333	0.138275	0.43555
LNC_001971	XLOC_058852	Chr19:27871896-28024928	8.69395	51.496	5.9232	0.241376	0.566884
LNC_001974	XLOC_058856	Chr19:27871896-28024928	3.53697	21.2242	6.00067	0.227319	0.553447
LNC_001975	XLOC_058859	Chr19:27871896-28024928	0.1	1.89563	18.9563	0.00616598	0.0715042
LNC_001977	XLOC_058869	Chr19:28053382-28158729	0.152514	0.628526	4.1211	0.265651	1
LNC_001983	XLOC_058905	Chr19:29135109-29202070	0.1	67.2664	672.664	0.0416323	0.229279
LNC_001987	XLOC_059232	Chr19:41575971-41578537	5.87875	9.70805	1.65138	0.00277093	0.0397731
LNC_001992	XLOC_059460	Chr19:53796118-53798622	0.412134	1.03876	2.52044	0.0211073	0.161254
LNC_001999	XLOC_059637	Chr2:115001-420842	0.876631	1.54981	1.76792	0.0361693	0.219848
LNC_002001	XLOC_059806	Chr2:5886766-5887345	0.1	1.76119	17.6119	0.00407549	0.0525463
LNC_002002	XLOC_059866	Chr2:6036894-6070553	0.388015	0.951215	2.45149	0.0333722	0.209802
LNC_002006	XLOC_060313	Chr2:20728864-20729126	0.1	29.6747	296.747	0.158655	0.461142
LNC_002008	XLOC_060420	Chr2:25250177-25324530	1.13818	2.11185	1.85546	0.218209	0.541933
LNC_002009	XLOC_060537	Chr2:28260027-28260361	0.1	5.65705	56.5705	0.0227501	0.165181
LNC_002010	XLOC_060591	Chr2:30585403-30634243	0.1	25.9668	259.668	0.0786496	0.319987
LNC_002017	XLOC_060815	Chr2:40163888-40165716	1.00678	1.60428	1.59348	0.113744	0.398447
LNC_002018	XLOC_060817	Chr2:40170006-40181055	0.0950723	1.03314	10.8669	0.017037	0.140575
LNC_002021	XLOC_060963	Chr2:50526747-50529271	0.462354	1.04257	2.25492	0.0118181	0.11191
LNC_002023	XLOC_061077	Chr2:52673665-52678725	0.1	4.64634	46.4634	0.0227501	0.165181
LNC_002025	XLOC_061202	Chr2:55389056-55392267	0.276711	1.25693	4.54239	0.17584	0.486633
LNC_002026	XLOC_061226	Chr2:57395239-57417397	0.499777	1.06428	2.12951	0.217066	0.540595
LNC_002029	XLOC_061430	Chr2:67673773-67738068	0.1	5.21609	52.1609	0.0416323	0.229279
LNC_002031	XLOC_061484	Chr2:71431516-71455874	0.655053	2.22645	3.39889	2.05169e-13	2.89827e-11
LNC_002047	XLOC_061654	Chr2:74198867-74199568	0.633893	1.53991	2.42929	0.139661	0.438045
LNC_002050	XLOC_061699	Chr2:77655020-77659719	0.917363	1.41815	1.5459	0.054578	0.272954
LNC_002051	XLOC_061718	Chr2:77708739-77716306	0.827117	1.29271	1.56291	0.123365	0.411367
LNC_002057	XLOC_061900	Chr2:89649486-89650003	0.1	1.19163	11.9163	0.0985358	0.365827
LNC_002058	XLOC_061981	Chr2:95045033-95173753	1.39707	2.2996	1.64602	0.0697492	0.311899
LNC_002059	XLOC_061991	Chr2:95515469-95604202	0.1	18.0056	180.056	0.158655	0.461142
LNC_002060	XLOC_062028	Chr2:96183340-96184701	0.1	2.25088	22.5088	0.0227501	0.165181
LNC_002064	XLOC_062138	Chr2:102370157-102371117	0.1	2.51163	25.1163	0.0363711	0.22063
LNC_002065	XLOC_062169	Chr2:104045810-104171920	1.02823	1.59997	1.55604	0.0615458	0.293006
LNC_002072	XLOC_062457	Chr2:117146008-117148953	0.929567	1.49468	1.60793	0.0634761	0.298078
LNC_002076	XLOC_062738	Chr2:120974507-120974824	0.1	12.7759	127.759	0.0786496	0.319987
LNC_002079	XLOC_062847	Chr2:123264693-123323170	0.1	1.35905	13.5905	0.0202725	0.158018
LNC_002083	XLOC_062998	Chr2:128862170-128870548	0.738012	5.1383	6.96235	0.080674	0.324895
LNC_002084	XLOC_063152	Chr2:142258833-142461980	0.526248	2.6658	5.06567	0.285727	0.616179
LNC_002087	XLOC_063311	Chr2:148166849-148383953	0.283574	2.85331	10.062	0.00325711	0.0446655
LNC_002092	XLOC_063492	Chr2:155238232-155238734	0.616983	3.90745	6.33316	0.0163425	0.136281
LNC_002094	XLOC_063526	Chr2:156786954-156820829	0.1	6.31798	63.1798	0.0786496	0.319987
LNC_002097	XLOC_063539	Chr2:157131298-157136495	0.429511	1.22877	2.86086	0.120516	0.410865
LNC_002099	XLOC_063582	Chr2:161650284-161654791	0.739891	1.34506	1.81792	0.0323492	0.20679
LNC_002102	XLOC_063654	Chr2:166051976-166056250	1.10239	1.69601	1.53848	0.055583	0.276517
LNC_002108	XLOC_063719	Chr2:170811724-170933850	1.06979	1.64901	1.54143	0.0573732	0.281487
LNC_002113	XLOC_063932	Chr2:177836201-178057157	0.1	3.80605	38.0605	0.0666964	0.30413
LNC_002115	XLOC_064009	Chr2:183145088-183273887	0.1	3.82079	38.2079	0.124076	0.411367
LNC_002116	XLOC_064010	Chr2:183145088-183273887	0.1	20.4351	204.351	0.0116622	0.11096
LNC_002119	XLOC_064080	Chr2:185566325-185572389	0.407819	1.79532	4.40225	0.0608279	0.290497
LNC_002130	XLOC_065107	Chr2:227169168-227170469	0.1	4.6097	46.097	0.0416323	0.229279
LNC_002134	XLOC_065367	Chr2:234712825-234714098	0.546025	1.05115	1.9251	0.196861	0.515816
LNC_002135	XLOC_065442	Chr2:235921714-235923909	0.1	3.39217	33.9217	0.0227501	0.165181
LNC_002137	XLOC_065582	Chr2:243337501-243352036	0.1	1.2739	12.739	0.0227501	0.165181
LNC_002146	XLOC_066177	Chr2:115001-420842	0.389029	1.48142	3.80799	0.0447509	0.239713
LNC_002147	XLOC_066274	Chr2:2370105-2399617	0.1	7.78495	77.8495	0.158655	0.461142
LNC_002149	XLOC_066382	Chr2:6818619-6856009	0.430481	1.42819	3.31766	0.14189	0.441257
LNC_002151	XLOC_066463	Chr2:10059787-10294947	0.0727224	1.33782	18.3963	0.145759	0.447031
LNC_002152	XLOC_066543	Chr2:11361472-11362823	0.1	1.2138	12.138	0.0227501	0.165181
LNC_002155	XLOC_066613	Chr2:11658567-11822787	0.1	1.97805	19.7805	0.00382308	0.0503966
LNC_002156	XLOC_066665	Chr2:12453698-12458460	0.577791	0.883459	1.52903	0.10151	0.371805
LNC_002158	XLOC_066728	Chr2:18354541-18419071	0.1	5.76055	57.6055	0.0365486	0.220724
LNC_002161	XLOC_066806	Chr2:21786115-21786708	0.1	2.95154	29.5154	0.0126737	0.114715
LNC_002166	XLOC_066928	Chr2:28197822-28207278	0.275162	0.687246	2.49761	0.04153	1
LNC_002169	XLOC_067057	Chr2:32767775-32768143	0.1	2.61421	26.1421	0.0786496	0.319987
LNC_002175	XLOC_067072	Chr2:33034922-33451906	1.76625	3.78916	2.14531	0.000993742	0.0180529
LNC_002180	XLOC_067318	Chr2:36838006-36843207	0.609801	0.972055	1.59405	0.0768647	0.319987
LNC_002182	XLOC_067345	Chr2:36920268-36922292	0.247857	0.921418	3.71754	0.00939273	0.0957592
LNC_002185	XLOC_067515	Chr2:39695650-39703529	0.552007	1.36392	2.47084	2.86974e-05	0.000948665
LNC_002186	XLOC_067523	Chr2:39732919-39733871	0.126993	1.08265	8.52527	0.0433346	0.235593
LNC_002187	XLOC_067537	Chr2:39818308-39845933	14.5563	28.4309	1.95317	0.168287	0.475448
LNC_002188	XLOC_067548	Chr2:39848629-39852065	0.617643	1.10134	1.78313	0.0387074	0.227311
LNC_002190	XLOC_067623	Chr2:42333117-42344572	0.1	65.4579	654.579	0.0786496	0.319987
LNC_002192	XLOC_067696	Chr2:45312113-45334280	0.489692	0.774547	1.5817	0.0886588	0.344028
LNC_002194	XLOC_067854	Chr2:54440398-54441588	0.599241	1.15778	1.93208	0.194401	0.512279
LNC_002196	XLOC_068018	Chr2:62112390-62213048	0.269779	1.44222	5.34593	0.070595	0.314321
LNC_002201	XLOC_068508	Chr2:84211731-84224467	0.469892	0.939958	2.00037	0.0110081	0.106861
LNC_002202	XLOC_068553	Chr2:84613113-84614330	0.577413	2.24051	3.88026	0.240297	0.5658
LNC_002204	XLOC_068634	Chr2:88789888-88790777	0.1	14.0823	140.823	0.0786496	0.319987
LNC_002205	XLOC_068673	Chr2:88917263-88920788	0.475539	1.43384	3.01519	7.64823e-05	0.0021786
LNC_002211	XLOC_068781	Chr2:92854176-92873925	1.84683	5.39322	2.92026	0.215916	0.539434
LNC_002212	XLOC_068853	Chr2:95304415-95305491	0.403194	1.45816	3.61652	0.0360919	0.219532
LNC_002213	XLOC_068854	Chr2:95305559-95306086	0.286946	1.63657	5.70341	0.111979	0.394596
LNC_002215	XLOC_069060	Chr2:101909599-101912574	0.342239	0.988679	2.88886	0.00331185	0.0452509
LNC_002220	XLOC_069222	Chr2:106699962-106701761	0.1	11.0393	110.393	0.0416323	0.229279
LNC_002221	XLOC_069290	Chr2:107056242-107058401	0.359207	0.845916	2.35495	0.484335	0.777191
LNC_002222	XLOC_069318	Chr2:109305829-109367011	0.579065	0.925273	1.59787	0.225822	0.551198
LNC_002238	XLOC_070032	Chr2:127625682-127677503	0.1	2.05781	20.5781	0.0368059	0.220724
LNC_002239	XLOC_070033	Chr2:127686924-127705518	0.32418	0.558937	1.72416	0.29148	1
LNC_002243	XLOC_070225	Chr2:139812670-139817237	0.1	1.34661	13.4661	0.0227501	0.165181
LNC_002244	XLOC_070265	Chr2:140766246-140930343	1.02896	3.10396	3.0166	0.205823	0.526804
LNC_002245	XLOC_070266	Chr2:140766246-140930343	0.312581	0.810716	2.59362	0.112948	0.396769
LNC_002247	XLOC_070272	Chr2:141118171-141133995	1.35628	2.22087	1.63747	0.00105009	0.0187342
LNC_002249	XLOC_070347	Chr2:143638461-143642591	0.1	0.959161	9.59161	0.00715294	0.0780595
LNC_002251	XLOC_070435	Chr2:145519610-145520679	0.1	10.6999	106.999	0.0227501	0.165181
LNC_002261	XLOC_070785	Chr2:156708785-156779485	1.77373	2.77606	1.5651	0.231074	0.557593
LNC_002263	XLOC_070785	Chr2:156708785-156779485	1.16567	1.85765	1.59363	0.331364	0.660538
LNC_002273	XLOC_071182	Chr2:178950622-179075156	0.1	1.12136	11.2136	0.00233887	0.0348083
LNC_002275	XLOC_071245	Chr2:180598830-180600474	0.1	47.6259	476.259	0.0416323	0.229279
LNC_002276	XLOC_071355	Chr2:182741956-182747492	0.0953631	0.902829	9.46728	0.0329666	0.208673
LNC_002278	XLOC_071403	Chr2:184060613-184061271	0.1	22.2696	222.696	0.0786496	0.319987
LNC_002281	XLOC_071456	Chr2:184500724-184517811	1.34015	3.0916	2.30691	0.0628792	0.296568
LNC_002282	XLOC_071526	Chr2:187500409-187501601	0.389447	0.922502	2.36875	0.151271	0.455518
LNC_002287	XLOC_071797	Chr2:197176522-197182353	0.1	1.15548	11.5548	0.00715294	0.0780595
LNC_002295	XLOC_071952	Chr2:203374352-203374864	0.693492	2.84233	4.09858	0.0785134	0.319987
LNC_002300	XLOC_072104	Chr2:210045160-210069230	0.1	0.419503	4.19503	8.88155e-07	1
LNC_002303	XLOC_072174	Chr2:211359622-211370284	1.89496	9.96106	5.25661	0.150674	0.454394
LNC_002312	XLOC_072852	Chr2:243814786-243815187	0.723268	3.95787	5.4722	0.12845	0.419104
LNC_002313	XLOC_072857	Chr2:244005802-244009146	0.417495	0.794385	1.90274	0.0587111	0.285075
LNC_002317	XLOC_073234	Chr2:258062337-258063552	0.893648	1.94189	2.17299	0.0301468	0.197878
LNC_002318	XLOC_073252	Chr2:259119151-259144337	2.1964	3.52756	1.60606	0.0173779	0.142751
LNC_002319	XLOC_073253	Chr2:259144604-259145562	2.14343	4.95242	2.31051	0.00293681	0.0414181
LNC_002321	XLOC_073300	Chr2:262796989-262914308	0.994248	1.68256	1.69229	0.146484	0.448295
LNC_002324	XLOC_073301	Chr2:262796989-262914308	1.79504	2.8557	1.59088	0.0355629	0.217594
LNC_002328	XLOC_073301	Chr2:262796989-262914308	0.1	1.20068	12.0068	3.28239e-06	0.000137525
LNC_002335	XLOC_073465	Chr20:3817178-3822778	0.668237	1.21836	1.82325	0.0253645	0.176548
LNC_002336	XLOC_073502	Chr20:4638662-5008262	0.1	9.1799	91.799	0.123637	0.411367
LNC_002341	XLOC_073557	Chr20:5733481-5754773	0.538763	0.980591	1.82008	0.176615	0.487488
LNC_002345	XLOC_073721	Chr20:13130635-13142983	0.1	0.849461	8.49461	0.00715294	0.0780595
LNC_002351	XLOC_073772	Chr20:16114128-16115333	0.533846	1.11445	2.08759	0.111843	0.394334
LNC_002354	XLOC_073807	Chr20:18715760-18728218	0.617119	0.931069	1.50873	0.0635199	0.298145
LNC_002362	XLOC_074009	Chr20:27461689-27477401	4.31242	6.93925	1.60913	0.144516	0.445409
LNC_002368	XLOC_074048	Chr20:28414345-28445487	1.39102	3.49884	2.51531	3.73105e-08	2.32974e-06
LNC_002369	XLOC_074050	Chr20:28507880-28517024	1.79084	2.88	1.60818	0.00314177	0.0435952
LNC_002371	XLOC_074062	Chr20:29038479-29199224	0.531596	0.83065	1.56256	0.351196	0.676352
LNC_002373	XLOC_074161	Chr20:33613044-33648413	0.1	1.26845	12.6845	0.00407549	0.0525463
LNC_002375	XLOC_074399	Chr20:45706476-45747382	0.446188	1.25547	2.81377	0.0365482	0.220724
LNC_002376	XLOC_074401	Chr20:45706476-45747382	1.33742	2.30613	1.72431	0.0136545	0.120626
LNC_002377	XLOC_074424	Chr20:45922805-46044738	0.1	6.32419	63.2419	0.123874	0.411367
LNC_002378	XLOC_074494	Chr20:47577151-47581559	0.1	0.592555	5.92555	0.0126737	1
LNC_002380	XLOC_074532	Chr20:48739638-48758905	0.1	16.3847	163.847	0.0227501	0.165181
LNC_002383	XLOC_074664	Chr20:152871-153901	0.1	1.82585	18.2585	0.000155745	0.00391651
LNC_002384	XLOC_074776	Chr20:2412182-2430562	0.971517	1.52399	1.56867	0.227012	0.553006
LNC_002390	XLOC_074841	Chr20:4302343-4508214	0.393834	1.0373	2.63385	0.0188976	0.151292
LNC_002391	XLOC_074843	Chr20:4302343-4508214	1.21721	5.741	4.71652	0.320433	0.650044
LNC_002394	XLOC_074854	Chr20:4576056-4592980	0.1	65.5203	655.203	0.123881	0.411367
LNC_002395	XLOC_074922	Chr20:6397021-6410191	0.515998	1.07648	2.08621	0.0200861	0.157204
LNC_002397	XLOC_074928	Chr20:7049173-7051645	0.1	0.930181	9.30181	0.0227501	0.165181
LNC_002404	XLOC_075386	Chr20:26485861-26486610	0.971142	2.87486	2.96029	0.375546	0.698132
LNC_002410	XLOC_075452	Chr20:28332638-28332980	0.1	7.08403	70.8403	0.0227501	0.165181
LNC_002412	XLOC_075467	Chr20:29473658-29474300	0.1	1.77503	17.7503	0.0786496	0.319987
LNC_002415	XLOC_075775	Chr20:44729214-44735960	0.241656	1.02747	4.25179	0.0671363	0.304798
LNC_002416	XLOC_075782	Chr20:44742823-44743326	0.1	2.28655	22.8655	0.0227501	0.165181
LNC_002417	XLOC_075830	Chr20:45892029-45893626	0.41453	0.736666	1.77711	0.226666	0.552465
LNC_002418	XLOC_076122	Chr3:2686122-2689084	0.1	3.55283	35.5283	0.040041	0.229279
LNC_002423	XLOC_076253	Chr3:8662578-8701754	0.512053	0.863927	1.68718	0.386483	0.707403
LNC_002424	XLOC_076294	Chr3:9174533-9183956	1.4776	2.36904	1.6033	0.14171	0.440987
LNC_002430	XLOC_076357	Chr3:11338082-11382043	0.1	10.2958	102.958	0.124084	0.411367
LNC_002434	XLOC_076405	Chr3:13916202-13935013	0.1	1.09329	10.9329	2.92571e-05	0.000965934
LNC_002447	XLOC_076806	Chr3:38540296-38551259	0.550241	0.994282	1.80699	0.00437596	0.0555069
LNC_002487	XLOC_078485	Chr3:98033522-98038505	0.1	4.17509	41.7509	0.0416323	0.229279
LNC_002488	XLOC_078525	Chr3:98370902-98373524	0.631536	1.07235	1.698	0.238699	0.565055
LNC_002489	XLOC_078534	Chr3:98389140-98389917	0.1	1.8915	18.915	0.00233887	0.0348083
LNC_002490	XLOC_078692	Chr3:105088230-105090620	1.17735	2.61656	2.22241	0.00119576	0.0208722
LNC_002491	XLOC_078696	Chr3:105130970-105152269	0.860923	1.94787	2.26254	0.012874	0.115879
LNC_002492	XLOC_078697	Chr3:105130970-105152269	0.549488	1.77395	3.22837	0.00621412	0.0718431
LNC_002493	XLOC_078698	Chr3:105130970-105152269	0.595476	1.54017	2.58645	0.000408133	0.00877758
LNC_002494	XLOC_078811	Chr3:107559996-107761465	0.1	1.71168	17.1168	0.00103583	0.0185794
LNC_002496	XLOC_078926	Chr3:111671845-111677931	0.178251	0.688883	3.86468	0.0162899	1
LNC_002502	XLOC_079015	Chr3:114312464-114354439	0.1	4.67342	46.7342	8.74564e-15	1.44925e-12
LNC_002507	XLOC_079124	Chr3:116380622-116798238	0.486773	1.05132	2.15977	0.0118531	0.11215
LNC_002509	XLOC_079143	Chr3:116851322-116856253	0.716429	1.07936	1.50658	0.0844119	0.334017
LNC_002510	XLOC_079167	Chr3:117335211-117389561	0.1	34.7374	347.374	0.0665492	0.30413
LNC_002513	XLOC_079247	Chr3:120023916-120087136	0.1	19.2359	192.359	0.123863	0.411367
LNC_002516	XLOC_079354	Chr3:123087218-123089173	0.86912	1.36315	1.56843	0.126343	0.415534
LNC_002519	XLOC_079530	Chr3:125746621-125747176	0.1	7.94475	79.4475	0.0227501	0.165181
LNC_002522	XLOC_079752	Chr3:131759247-131759867	0.688742	2.79122	4.05264	0.225555	0.55065
LNC_002527	XLOC_079793	Chr3:134788807-134791182	0.301992	1.34275	4.44631	9.40223e-05	0.00256931
LNC_002540	XLOC_080105	Chr3:138951861-138952560	0.1	1.10714	11.0714	0.00715294	0.0780595
LNC_002546	XLOC_080623	Chr3:152525006-152526320	0.1	1.04847	10.4847	0.00233887	0.0348083
LNC_002549	XLOC_080798	Chr3:160614393-160614717	0.1	28.1067	281.067	0.0786496	0.319987
LNC_002553	XLOC_080860	Chr3:162084314-162147393	0.1	72.3744	723.744	0.0786496	0.319987
LNC_002554	XLOC_080890	Chr3:163936099-163986059	0.398873	1.74145	4.36593	0.0573707	0.281487
LNC_002555	XLOC_080896	Chr3:163936099-163986059	0.783798	1.23549	1.57629	0.165874	0.471884
LNC_002556	XLOC_080902	Chr3:164096870-164098689	0.447302	1.16642	2.60768	0.0472333	0.248453
LNC_002558	XLOC_080975	Chr3:166784408-166787779	0.58911	1.68178	2.85478	0.001821	0.0289868
LNC_002559	XLOC_081096	Chr3:168699836-168777993	0.1	24.0282	240.282	0.0786496	0.319987
LNC_002560	XLOC_081156	Chr3:173759524-173771607	2.84284	4.40605	1.54988	0.000978858	0.0178704
LNC_002562	XLOC_081175	Chr3:174886553-174888049	0.916347	1.60176	1.74798	0.0848437	0.335007
LNC_002567	XLOC_081299	Chr3:175631880-175644988	0.1	0.684566	6.84566	0.158655	1
LNC_002572	XLOC_081395	Chr3:177078708-177089199	0.1	17.2737	172.737	0.124044	0.411367
LNC_002576	XLOC_081446	Chr3:32682-42067	0.661489	2.68457	4.05837	0.00532085	0.0641976
LNC_002577	XLOC_081463	Chr3:1358028-1365431	0.1	1.98619	19.8619	0.158655	0.461142
LNC_002578	XLOC_081543	Chr3:2781168-2785573	0.414507	0.739813	1.7848	0.483406	0.776304
LNC_002581	XLOC_081654	Chr3:6873918-6882658	0.35328	0.856308	2.42388	0.0160796	0.134677
LNC_002583	XLOC_081694	Chr3:8662578-8701754	1.37708	2.07836	1.50925	0.166731	0.473331
LNC_002585	XLOC_081698	Chr3:8662578-8701754	0.725756	1.09763	1.5124	0.260904	0.589507
LNC_002591	XLOC_081824	Chr3:12166078-12167885	0.733647	1.32383	1.80445	0.067983	0.307147
LNC_002593	XLOC_081842	Chr3:13147064-13168605	0.0962855	0.810582	8.41853	0.0445804	0.239097
LNC_002612	XLOC_082175	Chr3:28126153-28130524	0.371918	1.01554	2.73055	0.229901	0.556771
LNC_002628	XLOC_082737	Chr3:60633496-60634550	0.410678	0.86658	2.11012	0.222681	0.547195
LNC_002629	XLOC_082795	Chr3:62481322-62487227	0.1	5.11671	51.1671	0.123935	0.411367
LNC_002633	XLOC_082932	Chr3:66902505-67144887	1.07053	2.31915	2.16636	7.38898e-05	0.00211766
LNC_002644	XLOC_083633	Chr3:94229542-94232645	3.33729	5.1432	1.54113	0.0192391	0.153173
LNC_002646	XLOC_083653	Chr3:95688805-95705898	0.1	3.43597	34.3597	0.0416323	0.229279
LNC_002652	XLOC_084038	Chr3:113110984-113120453	0.370421	0.704707	1.90245	0.205075	1
LNC_002657	XLOC_084188	Chr3:119561289-119577806	0.833515	1.36306	1.63532	0.0931378	0.355012
LNC_002662	XLOC_084326	Chr3:122114107-122152477	1.00002	2.50458	2.50453	0.372978	0.695923
LNC_002668	XLOC_084444	Chr3:129033066-129035134	0.424495	1.11093	2.61706	0.00834019	0.0876432
LNC_002670	XLOC_084470	Chr3:129385254-129571720	0.243837	1.09194	4.47816	0.179941	0.492045
LNC_002674	XLOC_084637	Chr3:133999653-134078336	0.1	5.99638	59.9638	0.158655	0.461142
LNC_002675	XLOC_084718	Chr3:137260352-137311738	0.583927	1.13642	1.94617	0.0226303	0.165181
LNC_002689	XLOC_085225	Chr3:152700867-152846118	0.1	14.5587	145.587	0.0416323	0.229279
LNC_002692	XLOC_085284	Chr3:155090220-155102817	0.611029	1.26897	2.07678	0.00525954	0.0635941
LNC_002696	XLOC_085357	Chr3:156784811-156868182	0.972033	1.77331	1.82433	0.106846	0.383674
LNC_002708	XLOC_085768	Chr3:176989671-177013106	0.903965	1.39849	1.54706	0.2207	0.544816
LNC_002716	XLOC_086159	Chr4:16496894-16669368	0.1	28.1083	281.083	0.124094	0.411367
LNC_002717	XLOC_086168	Chr4:17060504-17061981	0.1	1.97894	19.7894	0.0786496	0.319987
LNC_002722	XLOC_086275	Chr4:23933015-23952150	1.1284	1.73562	1.53812	0.00426569	0.0544896
LNC_002723	XLOC_086307	Chr4:24000519-24005247	0.90443	1.71577	1.89707	0.00390876	0.0513181
LNC_002725	XLOC_086322	Chr4:24030100-24031966	0.333185	1.17786	3.53515	0.0130617	0.117242
LNC_002726	XLOC_086389	Chr4:24197583-24204389	0.870009	2.11836	2.43487	0.304156	0.634788
LNC_002728	XLOC_086606	Chr4:31319185-31320780	0.651494	1.17596	1.80502	0.220947	0.544997
LNC_002731	XLOC_086668	Chr4:35296311-35297350	0.460433	1.35434	2.94145	0.0383704	0.226376
LNC_002732	XLOC_086826	Chr4:48417861-48423039	0.110572	3.06328	27.7039	3.92324e-10	3.39196e-08
LNC_002736	XLOC_086887	Chr4:52371128-52373412	0.1	1.29166	12.9166	0.00407549	0.0525463
LNC_002738	XLOC_086965	Chr4:57007403-57009688	0.490804	0.814869	1.66027	0.150832	0.454607
LNC_002741	XLOC_087007	Chr4:58507274-58642865	1.6646	2.74223	1.64738	0.0434817	0.23603
LNC_002743	XLOC_087009	Chr4:58507274-58642865	0.806804	2.88362	3.57413	0.0426246	0.232608
LNC_002750	XLOC_087179	Chr4:65598607-65601542	0.182721	0.569149	3.11485	0.0455114	1
LNC_002752	XLOC_087210	Chr4:66445265-66646467	0.1	1.55671	15.5671	0.123998	0.411367
LNC_002754	XLOC_087283	Chr4:69423210-69423750	0.1	23.1275	231.275	0.0786496	0.319987
LNC_002768	XLOC_087488	Chr4:75325582-77023138	0.854992	1.35907	1.58957	0.0567074	0.279494
LNC_002773	XLOC_087517	Chr4:75325582-77023138	0.851866	1.40179	1.64555	0.0130758	0.117329
LNC_002777	XLOC_087657	Chr4:82022569-82030390	0.1	0.631269	6.31269	0.0786496	1
LNC_002793	XLOC_088059	Chr4:96566978-96571324	0.793189	1.2318	1.55297	0.103211	0.375151
LNC_002794	XLOC_088259	Chr4:104066654-104085784	10.6876	22.2696	2.08369	0.462866	0.761652
LNC_002797	XLOC_088364	Chr4:112032412-112032989	0.1	17.2692	172.692	0.0786496	0.319987
LNC_002800	XLOC_088735	Chr4:124660261-125084855	0.375607	2.6644	7.09358	0.182085	0.495377
LNC_002802	XLOC_088856	Chr4:129884053-129884671	0.1	19.9269	199.269	0.0786496	0.319987
LNC_002804	XLOC_088894	Chr4:133642307-133648685	1.32331	2.47081	1.86714	0.495598	0.783995
LNC_002805	XLOC_088915	Chr4:134162301-134167713	0.247187	0.86218	3.48797	0.0577157	0.282364
LNC_002815	XLOC_089034	Chr4:138922607-138925773	0.527775	1.17706	2.23023	0.00467304	0.0584718
LNC_002817	XLOC_089077	Chr4:139652623-139654390	0.371777	1.27391	3.42654	0.0370711	0.221783
LNC_002819	XLOC_089165	Chr4:139917905-139919142	0.394263	0.823923	2.08978	0.178407	0.490356
LNC_002823	XLOC_089212	Chr4:142700054-142708123	2.76552	4.6118	1.66761	0.00111831	0.0197362
LNC_002825	XLOC_089233	Chr4:145095307-145097944	0.913763	1.41086	1.54401	0.141373	0.440211
LNC_002829	XLOC_089282	Chr4:146473846-146548856	0.1	1.81192	18.1192	0.238819	0.565055
LNC_002830	XLOC_089284	Chr4:146473846-146548856	0.1	15.9427	159.427	0.238819	0.565055
LNC_002835	XLOC_089515	Chr4:155260102-155275161	0.334726	2.73067	8.15793	0.152033	0.456689
LNC_002840	XLOC_089790	Chr4:166715868-166744662	0.544784	2.46998	4.53387	0.0558751	0.277234
LNC_002841	XLOC_089791	Chr4:166715868-166744662	0.1	2.39285	23.9285	0.158655	0.461142
LNC_002842	XLOC_089827	Chr4:168363189-168395609	1.37956	2.11894	1.53595	0.163202	0.467866
LNC_002844	XLOC_089880	Chr4:170453339-170513924	0.835273	1.26645	1.51621	0.12351	0.411367
LNC_002850	XLOC_090242	Chr4:1841085-1843092	0.254828	0.656006	2.57431	0.0502843	1
LNC_002871	XLOC_090792	Chr4:21194648-21196379	0.473806	0.977693	2.06349	0.0614302	0.292671
LNC_002874	XLOC_090855	Chr4:22445413-22661722	0.428634	0.905058	2.11149	0.265978	0.594872
LNC_002875	XLOC_090911	Chr4:26743215-26743944	0.1	29.8904	298.904	0.0416323	0.229279
LNC_002879	XLOC_090974	Chr4:29978738-30241911	0.1	5.12301	51.2301	0.0667656	0.30413
LNC_002880	XLOC_091018	Chr4:31752672-31753824	0.634411	0.994514	1.56762	0.324658	0.653653
LNC_002881	XLOC_091199	Chr4:41224109-41226412	1.71706	3.12965	1.82268	0.302453	0.632991
LNC_002883	XLOC_091505	Chr4:58053040-58063771	1.63304	2.47644	1.51646	0.0387232	0.227352
LNC_002884	XLOC_091508	Chr4:58287752-58313038	0.469895	2.90414	6.1804	0.0963747	0.362119
LNC_002889	XLOC_091523	Chr4:58644379-58693383	0.182819	0.935309	5.11604	0.190878	0.507086
LNC_002892	XLOC_091580	Chr4:62220735-62291489	0.1	7.80087	78.0087	0.239301	0.565055
LNC_002901	XLOC_091726	Chr4:68603667-68634812	0.1	2.0537	20.537	0.0416323	0.229279
LNC_002907	XLOC_092230	Chr4:89061181-89062850	0.300853	0.932239	3.09865	0.0164335	0.136731
LNC_002908	XLOC_092263	Chr4:89749712-89750957	0.157884	0.824886	5.22463	0.0328011	0.208186
LNC_002915	XLOC_092890	Chr4:124192673-124193047	0.1	9.71475	97.1475	0.0416323	0.229279
LNC_002920	XLOC_093056	Chr4:128033334-128039438	0.520774	0.936454	1.7982	0.0146147	0.126653
LNC_002921	XLOC_093059	Chr4:128121854-128464064	3.07874	5.57032	1.80929	0.0108055	0.10529
LNC_002925	XLOC_093092	Chr4:128955330-128956137	0.292347	1.83342	6.27138	0.0173358	0.142676
LNC_002926	XLOC_093231	Chr4:131757398-131759576	0.768545	1.45665	1.89533	0.0324476	0.207037
LNC_002929	XLOC_093283	Chr4:132491288-132495676	0.1	6.01718	60.1718	0.0786496	0.319987
LNC_002937	XLOC_093418	Chr4:140601226-140608148	0.622191	0.945362	1.51941	0.0659907	0.30413
LNC_002942	XLOC_093513	Chr4:143907036-143907654	0.1	0.829481	8.29481	0.158655	0.461142
LNC_002943	XLOC_093564	Chr4:146473846-146548856	0.710074	2.18416	3.07596	0.203165	0.523763
LNC_002945	XLOC_093573	Chr4:146843258-146890050	0.1	2.53879	25.3879	3.6255e-13	4.78177e-11
LNC_002950	XLOC_093656	Chr4:151085757-151095757	0.812184	1.9424	2.39158	0.000316742	0.00708314
LNC_002959	XLOC_093863	Chr4:159238161-159243150	0.515532	1.06571	2.0672	0.00382173	0.0503966
LNC_002962	XLOC_093913	Chr4:160716308-160725330	0.626511	0.947562	1.51244	0.161105	0.464918
LNC_002970	XLOC_094427	Chr4:178598173-179032421	0.56265	1.20153	2.13548	0.254113	0.581694
LNC_002974	XLOC_094488	Chr4:182436018-182439861	0.443239	1.62469	3.66549	0.260617	0.589017
LNC_002975	XLOC_094492	Chr4:182483193-182566438	0.9711	1.46201	1.50552	0.128593	0.419248
LNC_002978	XLOC_094529	Chr4:183556168-183562387	1.78245	4.69673	2.63499	0.0215138	0.16319
LNC_002981	XLOC_094664	Chr5:2131572-2135731	0.1	2.66254	26.6254	0.0416323	0.229279
LNC_002984	XLOC_094756	Chr5:5543967-5548554	1.07876	2.04672	1.89729	0.00301673	0.0423374
LNC_002985	XLOC_094795	Chr5:9042763-9094616	0.267179	1.20861	4.5236	0.177026	0.488178
LNC_002989	XLOC_095003	Chr5:17690235-17690741	0.1	3.38834	33.8834	0.0416323	0.229279
LNC_002990	XLOC_095014	Chr5:18762475-18816245	0.219233	1.06705	4.8672	0.454978	0.756376
LNC_003002	XLOC_095904	Chr5:49473214-49475728	0.138693	0.640676	4.61938	0.00563415	1
LNC_003007	XLOC_096359	Chr5:70767972-70809694	0.1	28.1067	281.067	0.0786496	0.319987
LNC_003014	XLOC_096810	Chr5:88876632-88878906	0.0837106	1.31423	15.6997	0.0176525	0.144375
LNC_003016	XLOC_096830	Chr5:90705646-90705980	0.1	4.6097	46.097	0.0416323	0.229279
LNC_003018	XLOC_097019	Chr5:103103247-103105384	0.409965	1.03404	2.52226	0.0113187	0.109057
LNC_003019	XLOC_097060	Chr5:103887872-103890780	0.242351	0.746326	3.07953	0.00996088	0.0996544
LNC_003021	XLOC_097119	Chr5:104159314-104161564	0.382475	1.2253	3.20361	0.00293401	0.0414181
LNC_003022	XLOC_097162	Chr5:104947426-104980641	1.47614	2.77383	1.87911	0.12265	0.411367
LNC_003026	XLOC_097539	Chr5:119628533-119629576	0.455616	1.33964	2.94028	0.0384408	0.226518
LNC_003031	XLOC_097604	Chr5:121562738-121706581	0.899417	1.49913	1.66678	0.0831299	0.330936
LNC_003036	XLOC_097657	Chr5:123428930-123430048	0.649187	1.44279	2.22246	0.0625091	0.295524
LNC_003038	XLOC_097660	Chr5:123644783-123647271	0.624563	1.39655	2.23604	0.00889363	0.092148
LNC_003053	XLOC_098107	Chr5:138319761-138336475	2.22306	7.34362	3.30338	0.300115	0.630959
LNC_003055	XLOC_098180	Chr5:141039467-141363524	0.1	17.8903	178.903	0.124088	0.411367
LNC_003056	XLOC_098201	Chr5:142157252-142193079	3.89282	6.51585	1.67381	0.0469252	0.247463
LNC_003059	XLOC_098245	Chr5:143422681-143428886	0.400849	0.879802	2.19485	0.0667263	0.30413
LNC_003060	XLOC_098297	Chr5:145621943-145622606	0.1	0.992258	9.92258	0.0227501	0.165181
LNC_003061	XLOC_098307	Chr5:146085055-146170149	0.711936	1.37144	1.92635	0.000872384	0.0162596
LNC_003067	XLOC_098325	Chr5:146844618-146845170	0.1	1.6969	16.969	0.00715294	0.0780595
LNC_003070	XLOC_098417	Chr5:149484979-149485538	0.1	4.17509	41.7509	0.0416323	0.229279
LNC_003071	XLOC_098453	Chr5:151487576-151536518	0.1	46.9667	469.667	0.123899	0.411367
LNC_003073	XLOC_098497	Chr5:152643713-152666009	0.438196	0.787439	1.797	0.0181449	0.146555
LNC_003076	XLOC_098620	Chr5:156960115-156961782	0.89947	1.60495	1.78433	0.146237	0.447968
LNC_003077	XLOC_098682	Chr5:158593031-158735262	0.665966	1.85199	2.78091	0.0096692	0.097788
LNC_003083	XLOC_099020	Chr5:172559134-172623899	0.1	9.24744	92.4744	0.0416323	0.229279
LNC_003084	XLOC_099021	Chr5:172559134-172623899	0.1	11.0393	110.393	0.0416323	0.229279
LNC_003085	XLOC_099076	Chr5:173589818-173622645	0.1	56.5671	565.671	0.124093	0.411367
LNC_003088	XLOC_099224	Chr5:3033816-3044457	1.00742	1.6648	1.65254	0.005332	0.0642672
LNC_003089	XLOC_099226	Chr5:3102693-3104705	1.5942	3.40727	2.13729	0.00173048	0.0277855
LNC_003098	XLOC_099592	Chr5:16800335-16842803	0.301921	1.3504	4.47269	1.57213e-06	7.13003e-05
LNC_003103	XLOC_099723	Chr5:27271482-27285143	0.10281	1.27245	12.3767	0.00664988	0.0752654
LNC_003112	XLOC_100189	Chr5:51456063-51462502	0.977632	2.33645	2.38991	0.0567968	0.279721
LNC_003119	XLOC_100223	Chr5:51927828-52385754	0.431084	1.0309	2.39141	0.00799499	0.0850529
LNC_003128	XLOC_100485	Chr5:59491095-59509138	0.1	16.1337	161.337	0.123776	0.411367
LNC_003129	XLOC_100584	Chr5:62071345-62094633	0.915335	3.37632	3.68862	0.109909	0.390444
LNC_003135	XLOC_100865	Chr5:75360408-75385407	0.1	9.5714	95.714	0.0227501	0.165181
LNC_003136	XLOC_100868	Chr5:75360408-75385407	0.1	0.90922	9.0922	0.0227501	0.165181
LNC_003137	XLOC_101188	Chr5:86170688-86188194	0.341944	0.826371	2.41669	0.0705481	0.314254
LNC_003138	XLOC_101222	Chr5:86241881-86244831	0.521601	0.890381	1.70702	0.0836487	0.33211
LNC_003139	XLOC_101248	Chr5:86294669-86322216	0.1	0.578359	5.78359	0.000134034	1
LNC_003140	XLOC_101248	Chr5:86294669-86322216	0.786209	1.96738	2.50236	6.62806e-05	0.00192614
LNC_003149	XLOC_101361	Chr5:93488518-94537673	1.7809	3.35651	1.88473	0.000452075	0.00950903
LNC_003151	XLOC_101370	Chr5:93488518-94537673	0.923955	3.17454	3.43582	1.93496e-10	1.73082e-08
LNC_003157	XLOC_101414	Chr5:94538664-94870239	2.04628	3.76448	1.83967	0.000212195	0.00504178
LNC_003166	XLOC_101761	Chr5:113440006-113476717	0.58594	0.917799	1.56637	0.143521	0.443853
LNC_003167	XLOC_101932	Chr5:120243693-120305897	0.556568	1.64831	2.96156	3.2637e-07	1.70101e-05
LNC_003179	XLOC_102422	Chr5:142425961-142427913	0.1	19.2161	192.161	0.0786496	0.319987
LNC_003185	XLOC_102519	Chr5:147414623-147417968	1.47552	3.33966	2.26338	0.000119247	0.00314555
LNC_003191	XLOC_102595	Chr5:150257227-150257652	0.1	5.51557	55.1557	0.0416323	0.229279
LNC_003194	XLOC_102782	Chr5:155628917-155636608	0.5042	0.985548	1.95468	0.0030811	0.0430274
LNC_003202	XLOC_102954	Chr5:160774871-160963858	0.1	1.15436	11.5436	4.34029e-17	1.00179e-14
LNC_003216	XLOC_103212	Chr5:165414158-165430054	0.752656	1.56901	2.08463	0.055765	0.276961
LNC_003218	XLOC_103229	Chr5:166533180-166601684	2.01785	7.17019	3.55338	0.444518	0.748801
LNC_003224	XLOC_103278	Chr5:167952665-167966009	0.1	17.8889	178.889	0.0786496	0.319987
LNC_003225	XLOC_103285	Chr5:168762065-168767502	1.13279	1.8618	1.64355	0.0160672	0.134644
LNC_003227	XLOC_103300	Chr5:169244777-169288309	0.1	25.9884	259.884	0.12391	0.411367
LNC_003230	XLOC_103423	Chr5:171974017-171980642	0.1	2.11264	21.1264	0.0416323	0.229279
LNC_003234	XLOC_103522	Chr5:173052062-173078046	1.47931	4.10725	2.77646	0.187843	0.502835
LNC_003236	XLOC_103641	Chr6:2978447-2982102	0.621116	1.58014	2.54403	0.0198428	0.156198
LNC_003242	XLOC_103869	Chr6:8518894-8522123	0.233877	1.08021	4.61871	0.0148597	0.128088
LNC_003243	XLOC_103877	Chr6:9597718-9603842	2.94177	5.05468	1.71824	0.000584735	0.0116726
LNC_003244	XLOC_103878	Chr6:9603954-9615851	2.78428	4.75272	1.70698	5.68716e-05	0.00169768
LNC_003246	XLOC_104063	Chr6:20113573-20169119	0.1	4.30578	43.0578	0.0786496	0.319987
LNC_003248	XLOC_104085	Chr6:22126869-22138286	0.1	2.73723	27.3723	0.158655	0.461142
LNC_003249	XLOC_104155	Chr6:24579621-24676524	0.1	10.2948	102.948	0.0786496	0.319987
LNC_003254	XLOC_104360	Chr6:30595793-30598690	0.1	1.82507	18.2507	3.11519e-05	0.00101196
LNC_003258	XLOC_104374	Chr6:30665062-30667332	0.1	1.71491	17.1491	0.0416323	0.229279
LNC_003259	XLOC_104381	Chr6:30683570-30814761	0.1	1.95558	19.5558	0.0657226	0.303826
LNC_003261	XLOC_104576	Chr6:36112126-36115410	0.168432	0.54784	3.25259	0.307048	1
LNC_003272	XLOC_105235	Chr6:52559074-52564008	2.17774	3.28119	1.5067	0.0248077	0.17422
LNC_003279	XLOC_105421	Chr6:61263719-61268175	0.790955	1.2179	1.53978	0.0701835	0.313074
LNC_003280	XLOC_105440	Chr6:61346108-61347561	0.427612	1.2041	2.81587	0.0192064	0.153101
LNC_003282	XLOC_105670	Chr6:70071763-70073417	0.660884	0.997948	1.51002	0.252215	0.579664
LNC_003284	XLOC_105681	Chr6:70088558-70090004	0.0965523	0.711302	7.36701	0.0617575	0.293365
LNC_003287	XLOC_105816	Chr6:74360132-74363827	1.14807	1.99787	1.7402	0.0184796	0.148728
LNC_003295	XLOC_105976	Chr6:81046981-81052568	0.1	5.99638	59.9638	0.158655	0.461142
LNC_003299	XLOC_106145	Chr6:92789728-92792539	0.291388	1.14742	3.93777	0.00639288	0.0733196
LNC_003301	XLOC_106199	Chr6:94137148-94138904	0.1	3.89519	38.9519	0.0786496	0.319987
LNC_003305	XLOC_106280	Chr6:97676164-97688065	0.1	4.3292	43.292	0.158655	0.461142
LNC_003313	XLOC_106504	Chr6:106414110-106420483	0.816568	2.7306	3.344	1.37057e-06	6.282e-05
LNC_003316	XLOC_106516	Chr6:106654599-106659412	0.1	2.0833	20.833	0.0786496	0.319987
LNC_003336	XLOC_107065	Chr6:133585183-133586641	0.415913	0.696553	1.67476	0.365708	1
LNC_003344	XLOC_107259	Chr6:145387572-145525172	0.999984	1.84871	1.84874	0.324297	0.653523
LNC_003348	XLOC_107469	Chr6:5542982-5721740	0.1	0.9159	9.159	0.000782701	0.0149326
LNC_003350	XLOC_107505	Chr6:5542982-5721740	0.345089	1.80833	5.24018	0.00249391	0.0365477
LNC_003351	XLOC_107529	Chr6:5729997-5738356	0.856711	1.58215	1.84677	0.0032518	0.0446428
LNC_003352	XLOC_107542	Chr6:5785685-5789531	0.951982	1.62552	1.70751	0.022055	0.165181
LNC_003355	XLOC_107583	Chr6:6413925-6414371	0.1	2.00416	20.0416	0.0786496	0.319987
LNC_003356	XLOC_107592	Chr6:6558759-6559370	7.37684	31.7506	4.30409	0.233367	0.559761
LNC_003358	XLOC_107678	Chr6:11074851-11080198	0.1	0.953423	9.53423	0.0786496	0.319987
LNC_003369	XLOC_108157	Chr6:30464403-30466837	0.188965	0.773008	4.09075	0.205493	0.526336
LNC_003371	XLOC_108166	Chr6:30484648-30516048	0.612039	1.40953	2.30301	0.0175078	0.143499
LNC_003372	XLOC_108173	Chr6:30536784-30539566	0.746285	1.38156	1.85125	0.0251132	0.175365
LNC_003373	XLOC_108174	Chr6:30540554-30594199	0.793786	1.46112	1.8407	0.0135682	0.120203
LNC_003375	XLOC_108189	Chr6:31111834-31113542	0.1	14.5587	145.587	0.0416323	0.229279
LNC_003380	XLOC_108657	Chr6:50514499-50596079	0.383507	1.67798	4.37536	0.11431	0.399263
LNC_003383	XLOC_108723	Chr6:54093042-54103538	0.818188	1.38549	1.69336	0.00659207	0.0749063
LNC_003388	XLOC_108995	Chr6:65706587-65710924	0.1	1.60081	16.0081	0.00715294	0.0780595
LNC_003392	XLOC_109265	Chr6:73553209-73990534	0.1	6.73309	67.3309	0.0668048	0.30413
LNC_003394	XLOC_109335	Chr6:78077076-78078592	0.1	1.68816	16.8816	0.0416323	0.229279
LNC_003407	XLOC_109943	Chr6:105779399-105794487	0.159197	1.03161	6.48008	0.0836107	0.332066
LNC_003414	XLOC_110132	Chr6:114562049-114562641	0.647722	1.67186	2.58114	0.169406	0.476967
LNC_003420	XLOC_110386	Chr6:126602203-126605145	0.400697	0.856334	2.13711	0.282808	0.613226
LNC_003423	XLOC_110512	Chr6:133664399-133677326	0.884551	2.08604	2.3583	0.287945	0.61845
LNC_003437	XLOC_110761	Chr7:406391-412146	0.343918	1.27592	3.70995	0.00288405	0.0408972
LNC_003440	XLOC_110778	Chr7:538010-548202	0.1	1.30348	13.0348	0.236995	0.563725
LNC_003441	XLOC_110778	Chr7:538010-548202	1.80317	4.19023	2.32381	0.0947745	0.358609
LNC_003446	XLOC_110784	Chr7:714912-722129	0.760972	1.35022	1.77434	0.150191	0.453791
LNC_003454	XLOC_110789	Chr7:1009517-1022077	0.768887	1.80312	2.3451	0.0305174	0.199566
LNC_003455	XLOC_110789	Chr7:1009517-1022077	0.1	1.29835	12.9835	3.91965e-05	0.00123871
LNC_003456	XLOC_110790	Chr7:1009517-1022077	1.21282	2.82197	2.32678	0.078454	0.319987
LNC_003462	XLOC_110948	Chr7:2787072-2790074	1.03637	1.69017	1.63086	0.0846488	0.334542
LNC_003463	XLOC_110961	Chr7:2972899-2973977	0.1	2.82605	28.2605	0.0667448	0.30413
LNC_003464	XLOC_111005	Chr7:5340502-5347488	0.1	1.62329	16.2329	0.0786496	0.319987
LNC_003473	XLOC_111256	Chr7:13637482-13646266	0.1	1.38222	13.8222	0.00233887	0.0348083
LNC_003475	XLOC_111329	Chr7:15715161-15721099	0.1	3.74734	37.4734	0.0416323	0.229279
LNC_003476	XLOC_111368	Chr7:16953473-17080746	0.986034	1.9863	2.01443	0.425949	0.736536
LNC_003481	XLOC_111507	Chr7:20236809-20253605	0.4285	2.56262	5.98044	0.219864	0.543789
LNC_003483	XLOC_111524	Chr7:20586699-20734580	0.1	3.23976	32.3976	0.239648	0.565055
LNC_003484	XLOC_111532	Chr7:20798385-20800411	0.145868	0.947827	6.49784	0.0864039	0.338788
LNC_003492	XLOC_111744	Chr7:27869961-27879190	1.57248	3.54246	2.25279	0.0124985	0.114715
LNC_003503	XLOC_112209	Chr7:48782709-48860479	0.323151	1.71109	5.29502	0.00839369	0.0880384
LNC_003507	XLOC_112269	Chr7:53817754-53818982	0.912143	3.98232	4.36589	0.201826	0.521948
LNC_003510	XLOC_112533	Chr7:64923415-64982281	0.202357	0.853477	4.21768	0.0686729	0.30901
LNC_003518	XLOC_112892	Chr7:79447066-79454419	0.1	19.2161	192.161	0.0786496	0.319987
LNC_003519	XLOC_112897	Chr7:79614092-79618759	0.722121	1.70195	2.35688	0.322189	0.651891
LNC_003530	XLOC_113247	Chr7:99941401-99944306	0.237095	0.825852	3.48321	0.0579891	0.283218
LNC_003531	XLOC_113262	Chr7:100275264-100425280	0.53848	1.21903	2.26384	0.345447	0.672052
LNC_003532	XLOC_113329	Chr7:102650146-102869518	0.430201	1.23012	2.85941	0.168067	0.475363
LNC_003533	XLOC_113336	Chr7:102650146-102869518	0.636743	1.58223	2.48488	0.000199147	0.00479343
LNC_003535	XLOC_113409	Chr7:103020649-103021541	0.595626	1.25892	2.11361	0.25881	0.587194
LNC_003537	XLOC_113564	Chr7:104602839-104643587	0.120233	0.618441	5.14369	0.00961023	1
LNC_003538	XLOC_113678	Chr7:110264810-110371842	0.1	13.7425	137.425	0.0416323	0.229279
LNC_003543	XLOC_113841	Chr7:119205441-119223773	2.84085	8.05317	2.83477	0.0533782	0.26907
LNC_003546	XLOC_113897	Chr7:121011679-121029754	0.1	1.31776	13.1776	0.00382883	0.0503966
LNC_003548	XLOC_113904	Chr7:121063826-121074829	0.42043	0.88047	2.09421	0.177161	0.48832
LNC_003549	XLOC_113978	Chr7:122712190-122713108	0.124498	1.19282	9.58104	0.0320472	0.205827
LNC_003552	XLOC_114039	Chr7:124758377-124929025	0.1	1.13404	11.3404	7.22597e-09	5.07605e-07
LNC_003555	XLOC_114097	Chr7:127329562-127448252	1.00271	1.5242	1.52008	0.0418209	0.23004
LNC_003559	XLOC_114150	Chr7:130188579-130227111	1.72383	3.03063	1.75808	0.0216869	0.163687
LNC_003573	XLOC_114436	Chr7:140398198-140437467	0.1	27.0121	270.121	0.124089	0.411367
LNC_003574	XLOC_114517	Chr7:142497554-142572288	2.25405	3.77186	1.67337	0.0200034	0.156788
LNC_003578	XLOC_114659	Chr7:145282944-145285800	0.1	1.53038	15.3038	0.0126737	0.114715
LNC_003581	XLOC_114703	Chr7:538010-548202	0.1	0.870566	8.70566	0.00158896	0.0259977
LNC_003582	XLOC_114703	Chr7:538010-548202	1.19935	2.15842	1.79966	0.0684596	0.308441
LNC_003588	XLOC_114711	Chr7:571216-711238	1.15857	2.13699	1.84451	0.0456921	0.242743
LNC_003590	XLOC_114712	Chr7:571216-711238	0.221545	1.01326	4.57361	8.33077e-05	0.00233831
LNC_003593	XLOC_114715	Chr7:571216-711238	0.620893	2.08266	3.3543	0.0586713	0.285075
LNC_003594	XLOC_114715	Chr7:571216-711238	1.16149	2.38415	2.05267	0.0346887	0.215045
LNC_003596	XLOC_114716	Chr7:571216-711238	0.120244	0.617972	5.13932	0.249678	1
LNC_003597	XLOC_114723	Chr7:764970-766486	2.91263	5.78373	1.98574	0.222443	0.546821
LNC_003601	XLOC_114729	Chr7:788447-792724	0.16141	1.2214	7.56707	0.0583447	0.284153
LNC_003603	XLOC_114797	Chr7:1605189-1616181	1.04552	12.5535	12.0069	0.0869653	0.339901
LNC_003604	XLOC_114803	Chr7:1627833-1680122	0.1	4.05192	40.5192	0.0786496	0.319987
LNC_003608	XLOC_114892	Chr7:3517680-3518553	1.08517	1.74084	1.60421	0.30044	0.63127
LNC_003613	XLOC_115124	Chr7:11356117-11380913	0.1	17.4422	174.422	0.0667524	0.30413
LNC_003619	XLOC_115411	Chr7:19103969-19119801	0.295444	2.02956	6.86953	0.0744005	0.319987
LNC_003623	XLOC_115447	Chr7:20208780-20211732	0.764224	1.46388	1.91551	0.299727	0.630452
LNC_003625	XLOC_115455	Chr7:20236809-20253605	0.409046	1.45559	3.5585	0.404882	0.721287
LNC_003628	XLOC_115457	Chr7:20255593-20586369	0.737106	1.53948	2.08855	0.0553157	0.275523
LNC_003629	XLOC_115458	Chr7:20255593-20586369	0.1	8.00332	80.0332	0.0874101	0.341111
LNC_003630	XLOC_115459	Chr7:20255593-20586369	0.334806	2.17899	6.50822	0.0398121	0.229279
LNC_003631	XLOC_115460	Chr7:20255593-20586369	0.669024	1.32333	1.978	0.0914523	0.350754
LNC_003633	XLOC_115463	Chr7:20255593-20586369	1.6682	2.90052	1.73871	0.0363154	0.220489
LNC_003636	XLOC_115465	Chr7:20255593-20586369	0.1	0.758704	7.58704	0.0196062	0.15476
LNC_003639	XLOC_115467	Chr7:20255593-20586369	0.374266	0.984172	2.62961	0.0623706	0.294923
LNC_003640	XLOC_115467	Chr7:20255593-20586369	0.312444	1.64408	5.262	0.00186357	0.0294677
LNC_003641	XLOC_115468	Chr7:20255593-20586369	1.29697	2.05103	1.5814	0.169326	0.476927
LNC_003643	XLOC_115471	Chr7:20586699-20734580	1.04658	1.66739	1.59318	0.300458	0.63127
LNC_003653	XLOC_115549	Chr7:22372544-22387949	0.2942	1.00996	3.4329	0.285449	0.615853
LNC_003655	XLOC_115566	Chr7:22437011-22437409	0.1	6.45867	64.5867	0.0416323	0.229279
LNC_003656	XLOC_115581	Chr7:22480902-22489449	0.763533	2.64067	3.45849	0.0646029	0.301399
LNC_003658	XLOC_115586	Chr7:22678140-22680051	0.1	5.33735	53.3735	0.0339159	0.211996
LNC_003660	XLOC_115605	Chr7:22986907-23131577	0.879804	1.63325	1.85638	0.014914	0.128342
LNC_003663	XLOC_115638	Chr7:25039334-25113664	0.1	19.2278	192.278	0.123962	0.411367
LNC_003664	XLOC_115683	Chr7:27017628-27018024	0.1	6.5937	65.937	0.0416323	0.229279
LNC_003667	XLOC_115892	Chr7:36256558-36257132	0.534357	1.51077	2.82727	0.214159	0.537708
LNC_003668	XLOC_115914	Chr7:36317648-36323950	0.785593	1.23388	1.57064	0.0380886	0.225677
LNC_003670	XLOC_115966	Chr7:38963154-38969840	0.1	16.1112	161.112	0.0786496	0.319987
LNC_003672	XLOC_115975	Chr7:39002158-39201060	0.1	2.99111	29.9111	0.0033811	0.0460026
LNC_003673	XLOC_115975	Chr7:39002158-39201060	0.768884	1.48818	1.93551	0.225205	0.550276
LNC_003679	XLOC_116412	Chr7:62978700-62980357	0.797683	1.23573	1.54915	0.182162	0.495477
LNC_003682	XLOC_116525	Chr7:65696769-65703443	0.1	4.78125	47.8125	0.0227501	0.165181
LNC_003686	XLOC_116804	Chr7:75486094-75499201	0.1	36.1872	361.872	0.158655	0.461142
LNC_003687	XLOC_116865	Chr7:77887613-77897006	0.1	24.9738	249.738	0.0786496	0.319987
LNC_003688	XLOC_116938	Chr7:83936319-83938127	0.1	4.68923	46.8923	0.0416323	0.229279
LNC_003692	XLOC_116990	Chr7:87377275-88071472	0.443232	2.40137	5.41786	0.16751	0.474632
LNC_003693	XLOC_116991	Chr7:87377275-88071472	0.559604	1.89133	3.37976	0.00458385	0.0576909
LNC_003698	XLOC_117024	Chr7:88178823-88202386	1.2888	2.07781	1.61221	0.0905808	0.348609
LNC_003701	XLOC_117332	Chr7:99077932-99083096	0.1	0.749058	7.49058	0.00407549	0.0525463
LNC_003714	XLOC_117719	Chr7:109017250-109020033	0.417313	0.911403	2.18398	0.0162902	0.135964
LNC_003722	XLOC_118020	Chr7:117409575-117411953	8.62133	37.5891	4.36001	0.229259	0.55583
LNC_003725	XLOC_118096	Chr7:119862790-119880741	0.718486	1.40459	1.95493	0.0192282	0.153173
LNC_003728	XLOC_118168	Chr7:122471360-122482972	0.323249	0.797432	2.46693	0.190692	0.506897
LNC_003737	XLOC_118426	Chr7:134737334-134738817	4.26212	7.42829	1.74286	0.0109035	0.105925
LNC_003740	XLOC_118480	Chr7:137645715-137648284	1.78465	2.78966	1.56314	0.0472832	0.24859
LNC_003741	XLOC_118498	Chr7:138565588-138580748	0.1	19.9269	199.269	0.0786496	0.319987
LNC_003743	XLOC_118644	Chr7:142076362-142132173	0.961571	1.64983	1.71577	0.0726379	0.319987
LNC_003745	XLOC_118709	Chr7:143679616-143704484	1.43514	2.27355	1.5842	0.0252385	0.175813
LNC_003752	XLOC_118863	Chr8:2483893-2493197	0.1	6.38797	63.8797	0.158655	0.461142
LNC_003761	XLOC_119455	Chr8:32950874-33017854	0.1	1.46673	14.6673	2.26507e-06	9.87427e-05
LNC_003762	XLOC_119455	Chr8:32950874-33017854	0.351456	0.878618	2.49994	0.04649	0.24582
LNC_003767	XLOC_119605	Chr8:40042281-40045325	0.931769	2.17681	2.33621	0.085569	0.336432
LNC_003781	XLOC_120001	Chr8:52003494-52014587	2.15901	3.34499	1.54932	0.0262276	0.180896
LNC_003786	XLOC_120021	Chr8:52516127-52603602	0.292561	1.16165	3.97062	2.28966e-11	2.3676e-09
LNC_003788	XLOC_120066	Chr8:53839097-53901358	1.09464	2.15381	1.9676	0.413217	0.726546
LNC_003792	XLOC_120105	Chr8:55682740-55715599	0.302667	0.509382	1.68298	0.359424	1
LNC_003794	XLOC_120261	Chr8:61159544-61161181	0.215953	0.837742	3.87928	0.0159939	0.13419
LNC_003796	XLOC_120263	Chr8:61274016-61290590	0.927474	1.62043	1.74714	0.365698	0.689199
LNC_003798	XLOC_120286	Chr8:61823118-61832386	0.339853	2.01877	5.94013	0.000446589	0.00940894
LNC_003801	XLOC_120456	Chr8:68011932-68018335	0.1	1.52138	15.2138	0.0416323	0.229279
LNC_003806	XLOC_120667	Chr8:75222641-75247734	0.1	2.92023	29.2023	5.09984e-07	2.52559e-05
LNC_003812	XLOC_120917	Chr8:89144967-89146177	0.452215	0.908965	2.01003	0.327014	0.656287
LNC_003816	XLOC_121016	Chr8:90770870-90774665	0.473807	1.34979	2.84882	8.95702e-05	0.00247924
LNC_003817	XLOC_121058	Chr8:91186386-91187129	0.933556	2.30479	2.46883	0.296692	0.627232
LNC_003818	XLOC_121177	Chr8:97115137-97151168	0.6193	1.86544	3.01218	0.00222396	0.0337987
LNC_003821	XLOC_121349	Chr8:106037130-106046283	0.67452	1.06349	1.57666	0.050461	0.258977
LNC_003823	XLOC_121413	Chr8:109832603-109838105	0.385092	0.733338	1.90432	0.204383	0.52499
LNC_003825	XLOC_121418	Chr8:109868513-109886137	0.238349	1.13932	4.78005	0.045366	0.241805
LNC_003827	XLOC_121450	Chr8:111670471-111671474	0.295387	0.829643	2.80866	0.127156	0.417026
LNC_003830	XLOC_121588	Chr8:116873720-116965409	0.750606	1.18362	1.57689	0.343199	0.67055
LNC_003835	XLOC_121716	Chr8:119656525-119657830	0.870393	1.43631	1.65019	0.174338	0.483874
LNC_003838	XLOC_121889	Chr8:127729314-127730876	0.590212	1.16546	1.97465	0.067542	0.306213
LNC_003839	XLOC_121933	Chr8:129275365-129277816	0.813048	1.53655	1.88986	0.0370802	0.221786
LNC_003856	XLOC_122183	Chr8:6215784-6216121	0.1	24.9738	249.738	0.0786496	0.319987
LNC_003858	XLOC_122233	Chr8:8547945-8612408	0.949735	1.51174	1.59175	0.00863429	0.0899226
LNC_003861	XLOC_122236	Chr8:8637914-8643903	1.31462	2.32828	1.77107	0.00298148	0.0419109
LNC_003883	XLOC_122940	Chr8:40312203-40358497	0.1	34.515	345.15	0.0786496	0.319987
LNC_003884	XLOC_123025	Chr8:44374736-44376139	1.06721	1.66449	1.55966	0.1755	0.486057
LNC_003886	XLOC_123070	Chr8:46190410-46192504	0.1	1.91008	19.1008	0.0126737	0.114715
LNC_003887	XLOC_123094	Chr8:47103584-47104286	0.167622	1.27171	7.58677	0.0580219	0.283325
LNC_003891	XLOC_123267	Chr8:53933828-54134911	0.37785	1.18932	3.1476	2.47573e-11	2.51969e-09
LNC_003898	XLOC_123503	Chr8:61656127-61658690	0.419959	1.21963	2.90416	0.0678518	0.306811
LNC_003907	XLOC_124059	Chr8:78670054-78672639	0.1	0.843239	8.43239	0.0126737	0.114715
LNC_003908	XLOC_124062	Chr8:78858569-78978874	0.1	7.54716	75.4716	0.0398184	0.229279
LNC_003910	XLOC_124158	Chr8:84425433-84428329	3.09182	5.10434	1.65092	0.00928882	0.0948406
LNC_003917	XLOC_124391	Chr8:95625095-95631885	0.395107	1.08417	2.74399	0.227633	0.553807
LNC_003918	XLOC_124524	Chr8:96356087-96395156	0.1	23.1275	231.275	0.0786496	0.319987
LNC_003934	XLOC_125049	Chr8:117480808-117484103	0.255852	0.545511	2.13213	0.381982	1
LNC_003938	XLOC_125150	Chr8:121290801-121365279	0.313405	0.845892	2.69904	0.0591881	0.286209
LNC_003940	XLOC_125177	Chr8:121439054-121439497	0.391324	1.86941	4.77714	0.161891	0.465832
LNC_003942	XLOC_125208	Chr8:121722993-121723467	0.601848	3.14468	5.22504	0.139167	0.437131
LNC_003943	XLOC_125219	Chr8:121795627-121803074	0.1	3.00624	30.0624	0.0416323	0.229279
LNC_003944	XLOC_125385	Chr8:126095058-126152709	0.604752	0.989112	1.63557	0.182117	0.495414
LNC_003945	XLOC_125483	Chr8:126821898-126829258	0.637532	1.69688	2.66164	0.0138971	0.122071
LNC_003951	XLOC_125568	Chr8:129531810-129534447	0.1	2.59287	25.9287	0.0227501	0.165181
LNC_003953	XLOC_125590	Chr8:130228784-130229304	0.1	1.80027	18.0027	0.0416323	0.229279
LNC_003960	XLOC_125864	Chr9:7446433-7456627	0.1	1.0965	10.965	0.0320242	0.205821
LNC_003963	XLOC_125926	Chr9:8268120-8269117	0.89408	1.74679	1.95373	0.296369	0.626805
LNC_003967	XLOC_125948	Chr9:8905838-8916373	0.1	3.17552	31.7552	0.0312037	0.202573
LNC_003972	XLOC_126033	Chr9:11531884-11564839	0.1	1.02725	10.2725	2.99419e-07	1.57965e-05
LNC_003974	XLOC_126035	Chr9:11531884-11564839	0.405864	0.74156	1.82711	0.408675	0.723533
LNC_003979	XLOC_126068	Chr9:12168714-12337788	0.308082	0.747248	2.42548	0.37125	0.694291
LNC_003981	XLOC_126071	Chr9:12168714-12337788	12.4051	19.1819	1.54629	0.25647	0.584759
LNC_003987	XLOC_126245	Chr9:19121676-19373824	0.55918	0.976174	1.74572	0.121029	0.411367
LNC_003993	XLOC_126519	Chr9:40178571-40178896	0.1	9.02577	90.2577	0.0416323	0.229279
LNC_003994	XLOC_126549	Chr9:41160539-41184122	0.1	1.95623	19.5623	0.00407549	0.0525463
LNC_003995	XLOC_126558	Chr9:41678991-41681143	0.1	51.4634	514.634	0.0786496	0.319987
LNC_003996	XLOC_126579	Chr9:43358587-43454078	0.1	15.059	150.59	0.123998	0.411367
LNC_003997	XLOC_126586	Chr9:43551366-43552772	0.815492	1.83273	2.24739	0.0536509	0.269883
LNC_003999	XLOC_126706	Chr9:48104277-48108591	0.346728	0.872544	2.51651	0.0115223	0.110361
LNC_004000	XLOC_126721	Chr9:48132525-48138677	0.650595	1.62642	2.4999	7.5083e-05	0.00214235
LNC_004001	XLOC_126746	Chr9:49164746-49173528	0.862244	1.33471	1.54795	0.0262447	0.180896
LNC_004003	XLOC_126801	Chr9:49567652-49570153	0.38844	1.29474	3.33318	0.000461601	0.00962327
LNC_004004	XLOC_126815	Chr9:49598227-49599791	0.666702	1.63451	2.45164	0.0147665	0.12754
LNC_004010	XLOC_127077	Chr9:63456782-63715440	1.16838	1.9327	1.65417	0.0090872	0.0936656
LNC_004016	XLOC_127612	Chr9:87143396-87143976	0.1	1.52806	15.2806	0.0227501	0.165181
LNC_004017	XLOC_127620	Chr9:87161550-87179782	0.694737	1.69268	2.43643	0.0254023	0.176763
LNC_004019	XLOC_127677	Chr9:88764072-88831836	0.1	5.56679	55.6679	0.0227501	0.165181
LNC_004025	XLOC_128044	Chr9:104350347-104363359	0.554299	2.02875	3.66003	0.0431195	0.234818
LNC_004036	XLOC_128328	Chr9:113515676-113526915	0.872471	1.85432	2.12537	0.000105223	0.00282756
LNC_004038	XLOC_128345	Chr9:113949796-114274489	0.556519	1.5603	2.80368	0.00460604	0.0578942
LNC_004039	XLOC_128348	Chr9:113949796-114274489	2.4439	6.6934	2.73882	0.00133196	0.0228329
LNC_004040	XLOC_128370	Chr9:114491418-114619711	0.1	6.33021	63.3021	0.0667333	0.30413
LNC_004043	XLOC_128598	Chr9:122000981-122067632	0.1	1.03563	10.3563	0.00148415	0.0246731
LNC_004045	XLOC_128622	Chr9:651236-652277	0.248174	4.55481	18.3533	0.00485244	0.060033
LNC_004049	XLOC_128721	Chr9:4520248-4520818	0.526298	1.78246	3.38679	0.135165	0.430684
LNC_004052	XLOC_128769	Chr9:7446433-7456627	0.65285	1.09205	1.67274	0.220368	0.54436
LNC_004053	XLOC_128770	Chr9:7446433-7456627	2.67037	4.54233	1.70101	0.309182	0.639442
LNC_004060	XLOC_128815	Chr9:8455056-8627315	1.43087	2.38953	1.66998	0.451685	0.753809
LNC_004061	XLOC_128815	Chr9:8455056-8627315	0.240589	0.611519	2.54176	0.41346	1
LNC_004062	XLOC_128822	Chr9:8905838-8916373	0.1	0.528256	5.28256	0.230692	1
LNC_004063	XLOC_128823	Chr9:8905838-8916373	0.159474	1.6568	10.3892	0.238101	0.564847
LNC_004064	XLOC_128864	Chr9:10013518-10022924	0.152166	1.30917	8.60356	0.140657	0.439398
LNC_004065	XLOC_128890	Chr9:10603812-10645939	0.1	20.6782	206.782	0.12403	0.411367
LNC_004079	XLOC_129120	Chr9:18264799-18266175	0.741883	1.38634	1.86868	0.391922	0.711587
LNC_004082	XLOC_129148	Chr9:19431938-19432556	0.1	28.1067	281.067	0.0786496	0.319987
LNC_004085	XLOC_129254	Chr9:27306979-27310517	0.1	2.28637	22.8637	0.0416323	0.229279
LNC_004086	XLOC_129264	Chr9:27511661-27514423	0.536981	0.825685	1.53764	0.193621	0.511005
LNC_004088	XLOC_129272	Chr9:27554204-27556861	0.397002	1.0454	2.63324	0.014976	0.128791
LNC_004089	XLOC_129282	Chr9:28018514-28028323	3.99517	8.56157	2.14298	6.87336e-09	4.86803e-07
LNC_004093	XLOC_129476	Chr9:44681493-44713199	0.1	12.0141	120.141	0.158655	0.461142
LNC_004095	XLOC_129519	Chr9:47354688-47355753	0.1	19.1639	191.639	0.0416323	0.229279
LNC_004097	XLOC_129636	Chr9:50923153-50925600	0.57983	1.40066	2.41564	0.142191	0.441705
LNC_004100	XLOC_129848	Chr9:59673511-59764470	0.1	2.85867	28.5867	0.00407549	0.0525463
LNC_004101	XLOC_129852	Chr9:59947423-59986349	0.305301	1.03342	3.38492	0.00516625	0.062878
LNC_004105	XLOC_130061	Chr9:67945594-67947983	0.149306	1.2847	8.60448	0.0424384	0.232078
LNC_004107	XLOC_130103	Chr9:70804695-70819466	0.709038	1.9533	2.75486	4.25447e-08	2.63116e-06
LNC_004113	XLOC_130372	Chr9:86312500-86571870	1.03136	1.91321	1.85504	0.041656	0.229361
LNC_004114	XLOC_130424	Chr9:90928103-90930722	0.476583	1.48236	3.11039	0.00594055	0.069592
LNC_004116	XLOC_130465	Chr9:92916468-92930279	16.0315	33.4044	2.08367	0.368584	0.692214
LNC_004118	XLOC_130506	Chr9:94702128-94850771	0.1	0.60359	6.0359	1.07568e-06	1
LNC_004121	XLOC_130682	Chr9:106034987-106042494	0.0461147	0.700461	15.1895	0.156572	1
LNC_004123	XLOC_130689	Chr9:106054877-106057343	0.490605	0.797687	1.62593	0.249997	0.576958
LNC_004129	XLOC_131017	Chr9:121445784-121446091	0.1	33.0964	330.964	0.0786496	0.319987
LNC_004131	XLOC_131137	ChrAABR07024290.1:13-3018	0.562228	11.475	20.4099	0	0
LNC_004139	XLOC_131329	ChrKL568021.1:15-1723	0.530304	5.11305	9.64173	6.21929e-11	5.97676e-09
LNC_004140	XLOC_131351	ChrKL568057.1:30513-32606	1.6048	2.51382	1.56644	0.0676035	0.306417
LNC_004148	XLOC_132577	ChrKL568415.1:59964-63175	7.75558	11.7271	1.51209	0.0117589	0.111552
LNC_004155	XLOC_132989	ChrX:11614210-11616206	0.163507	0.841301	5.14535	0.00278309	0.0398812
LNC_004157	XLOC_133060	ChrX:13926569-13930637	0.1	7.79038	77.9038	0.0227501	0.165181
LNC_004159	XLOC_133161	ChrX:15708374-15741103	0.751317	1.46969	1.95615	0.0191167	0.152809
LNC_004160	XLOC_133203	ChrX:17353005-17414095	0.432335	1.60003	3.7009	0.0209928	0.160748
LNC_004162	XLOC_133324	ChrX:21367217-21446096	0.1	8.77339	87.7339	0.000782701	0.0149326
LNC_004170	XLOC_133407	ChrX:23197234-23198310	0.306653	0.646955	2.10973	0.291061	1
LNC_004171	XLOC_133554	ChrX:27445294-27447946	0.473581	0.908728	1.91884	0.0455841	0.242565
LNC_004172	XLOC_133578	ChrX:27489533-27492183	0.267474	1.03523	3.87039	0.000441063	0.00932291
LNC_004173	XLOC_133604	ChrX:27554622-27784963	0.722672	2.69234	3.72554	0.000384611	0.00836215
LNC_004177	XLOC_133652	ChrX:28699174-28728001	0.554834	2.133	3.84439	0.243533	0.569437
LNC_004178	XLOC_133743	ChrX:32167026-32176509	0.547492	1.22201	2.23201	0.00904748	0.0934051
LNC_004180	XLOC_133978	ChrX:38397260-38468360	0.400457	2.87988	7.19148	0.182724	0.496058
LNC_004183	XLOC_134165	ChrX:50665957-50670936	1.89224	3.34248	1.76641	0.00204988	0.0318267
LNC_004185	XLOC_134255	ChrX:54305817-54339153	0.1	2.19632	21.9632	0.0416323	0.229279
LNC_004188	XLOC_134450	ChrX:65364418-65365989	0.601848	7.07552	11.7563	0.019391	0.153955
LNC_004193	XLOC_134751	ChrX:76144048-76144528	0.1	3.38211	33.8211	0.00407549	0.0525463
LNC_004194	XLOC_135047	ChrX:92738414-92741441	0.609805	1.2652	2.07476	0.0595027	0.287246
LNC_004197	XLOC_135177	ChrX:100101680-100106026	0.665866	1.10226	1.65538	0.10376	0.376253
LNC_004202	XLOC_135416	ChrX:107632670-107633574	1.84769	6.3597	3.44197	0.0849249	0.335156
LNC_004204	XLOC_135561	ChrX:116027685-116041716	0.557849	0.955371	1.7126	0.10708	0.384043
LNC_004208	XLOC_136042	ChrX:144146774-144148138	0.1	33.0964	330.964	0.0786496	0.319987
LNC_004220	XLOC_136586	ChrX:10782577-10782985	0.1	1.9476	19.476	0.158655	0.461142
LNC_004224	XLOC_136736	ChrX:17077132-17080027	0.366601	0.754473	2.05802	0.0770769	0.319987
LNC_004225	XLOC_136991	ChrX:22404139-22406367	0.24906	2.23569	8.97651	0.0385367	0.226876
LNC_004230	XLOC_137895	ChrX:51286736-53519259	0.1	3.21176	32.1176	0.0666222	0.30413
LNC_004232	XLOC_138125	ChrX:63897663-63916691	0.829876	1.4548	1.75303	0.1883	0.503438
LNC_004233	XLOC_138312	ChrX:72723745-72725978	0.1	17.2692	172.692	0.0786496	0.319987
LNC_004234	XLOC_138378	ChrX:75024068-75024960	0.991203	1.7483	1.76382	0.178336	0.490331
LNC_004236	XLOC_138866	ChrX:106647369-106652078	1.93906	3.17129	1.63548	0.0187534	0.150277
LNC_004241	XLOC_139100	ChrX:119982184-119987411	0.1	3.92132	39.2132	0.0416323	0.229279
LNC_004243	XLOC_139239	ChrX:127114344-127208345	0.1	56.5638	565.638	0.0786496	0.319987
LNC_004246	XLOC_139288	ChrX:129032728-129032981	0.1	29.2597	292.597	0.0786496	0.319987
LNC_004247	XLOC_139292	ChrX:129174027-129177798	0.322841	0.860638	2.66583	0.00404805	0.0525463
LNC_004249	XLOC_139294	ChrX:129446457-129447103	0.1	1.61557	16.1557	0.00233887	0.0348083
LNC_004251	XLOC_139447	ChrX:138561117-138592222	13.2305	59.3493	4.48579	0.22039	0.544363

## Sheet: Novel-downregulation
Transcript_id	Gene_id	Gene_location	Ctrl_FPKM	MCAO_FPKM	Fold_change	pvalue	qvalue
LNC_000003	XLOC_000144	Chr1:7323039-7335936	15.3737	0.1	0.00650462	0.123408	0.411367
LNC_000007	XLOC_000148	Chr1:8276256-8295334	0.845641	0.435874	0.515436	0.00228436	0.0344332
LNC_000008	XLOC_000148	Chr1:8276256-8295334	1.4725	0.890693	0.604885	0.0041403	0.0532492
LNC_000019	XLOC_000206	Chr1:9569046-9569956	1.012	0.119111	0.117699	0.0423744	0.231884
LNC_000023	XLOC_000504	Chr1:22282052-22287232	0.870177	0.407044	0.467771	0.206108	0.527064
LNC_000025	XLOC_000540	Chr1:24311234-24316307	1.34746	0.54784	0.406572	0.183725	0.497193
LNC_000030	XLOC_000575	Chr1:24925430-25027457	2.36561	0.644572	0.272476	0.160536	0.464002
LNC_000032	XLOC_000767	Chr1:31870898-31890778	8.62235	0.1	0.0115978	0.0366994	0.220724
LNC_000033	XLOC_000795	Chr1:35870024-35871820	3.18477	1.79497	0.563611	0.0617051	0.293278
LNC_000036	XLOC_000882	Chr1:37210762-37295366	1.19962	0.519045	0.432675	0.0164997	0.137105
LNC_000037	XLOC_000909	Chr1:38664799-38666577	1.37181	0.819285	0.597229	0.129047	0.419767
LNC_000039	XLOC_000919	Chr1:38668775-38712085	1.40033	0.576197	0.411472	0.441867	0.746728
LNC_000041	XLOC_000969	Chr1:40383246-40385418	1.21303	0.226589	0.186796	0.000205876	0.00492788
LNC_000042	XLOC_000983	Chr1:41608417-41821544	26.4624	0.1	0.00377895	0.124094	0.411367
LNC_000043	XLOC_000994	Chr1:42492760-42587721	17.2571	0.1	0.00579472	0.123908	0.411367
LNC_000045	XLOC_001045	Chr1:44497322-44497898	1.29694	0.1	0.0771046	0.0227501	0.165181
LNC_000050	XLOC_001397	Chr1:54330551-54343605	3.86912	0.1	0.0258457	0.0786496	0.319987
LNC_000053	XLOC_001465	Chr1:57555259-57565759	2.51579	1.02999	0.40941	0.0206249	0.15892
LNC_000059	XLOC_002094	Chr1:73721113-73733788	12.7265	0.1	0.00785762	0.124074	0.411367
LNC_000060	XLOC_002098	Chr1:73761151-73765395	1.52747	0.897937	0.587859	0.0225041	0.165181
LNC_000062	XLOC_002262	Chr1:78924156-78927682	2.51563	0.1	0.0397515	1.38586e-09	1.11607e-07
LNC_000063	XLOC_002262	Chr1:78924156-78927682	2.71121	0.1	0.0368839	4.94244e-10	4.21673e-08
LNC_000066	XLOC_002298	Chr1:79782023-79785340	2.06462	0.51047	0.247246	0.0738535	0.319987
LNC_000069	XLOC_002419	Chr1:81843648-81846804	2.32366	0.1	0.0430356	0.0786496	0.319987
LNC_000072	XLOC_002423	Chr1:81852428-81881558	0.657227	0.1	0.152154	0.158655	1
LNC_000073	XLOC_002424	Chr1:81852428-81881558	8.61543	5.32908	0.618551	0.1952	0.513514
LNC_000078	XLOC_002637	Chr1:88897531-88908750	0.801358	0.513804	0.641167	0.433276	0.741475
LNC_000079	XLOC_002644	Chr1:88978343-88989552	15.9336	0.1	0.00627605	0.0786496	0.319987
LNC_000083	XLOC_002660	Chr1:89362726-89366214	1.42412	0.889001	0.624246	0.111467	0.393761
LNC_000087	XLOC_002693	Chr1:90063410-90091287	13.6896	0.1	0.00730482	0.124089	0.411367
LNC_000089	XLOC_002823	Chr1:94675716-94679079	0.939233	0.261857	0.278799	0.25328	0.580609
LNC_000090	XLOC_002875	Chr1:94986369-94987658	1.23944	0.1	0.0806816	0.0227501	0.165181
LNC_000091	XLOC_002887	Chr1:95050806-95060751	2.99014	0.1	0.0334433	0.0416323	0.229279
LNC_000098	XLOC_003197	Chr1:104558373-104559830	0.891308	0.554429	0.62204	0.260178	0.588542
LNC_000104	XLOC_003381	Chr1:117274302-117586221	5.99798	2.1269	0.354603	0.00104145	0.0186354
LNC_000110	XLOC_003423	Chr1:118324673-118491372	1.60383	0.1	0.0623507	0.0357573	0.218183
LNC_000116	XLOC_003620	Chr1:131552765-131597436	1.11366	0.501147	0.45	0.193324	0.510534
LNC_000121	XLOC_003932	Chr1:143283995-143315633	18.1561	0.1	0.00550779	0.0367706	0.220724
LNC_000122	XLOC_004064	Chr1:146894201-146896073	5.09419	0.1	0.0196302	0.0227501	0.165181
LNC_000123	XLOC_004240	Chr1:155004689-155076601	9.47703	3.32152	0.350481	0.483452	0.776304
LNC_000125	XLOC_004243	Chr1:155261172-155266219	4.16635	0.191938	0.0460686	9.42726e-07	4.43905e-05
LNC_000128	XLOC_004251	Chr1:155656374-155665292	1.53007	0.1	0.0653565	0.00227124	0.0342955
LNC_000130	XLOC_004252	Chr1:155666081-155771044	1.00669	0.1	0.0993354	2.14123e-08	1.4193e-06
LNC_000131	XLOC_004252	Chr1:155666081-155771044	1.651	0.902897	0.546879	0.0134791	0.1196
LNC_000132	XLOC_004347	Chr1:159568184-159568754	17.2427	0.1	0.00579956	0.0786496	0.319987
LNC_000136	XLOC_004553	Chr1:165911717-165967069	4.77303	0.1	0.0209511	0.0667255	0.30413
LNC_000138	XLOC_004677	Chr1:168632857-168633719	4.71746	0.1	0.0211978	0.0786496	0.319987
LNC_000139	XLOC_004897	Chr1:175883362-175895510	9.44835	0.1	0.0105839	0.0744319	0.319987
LNC_000154	XLOC_004979	Chr1:180590258-181383614	113.882	0.1	0.000878102	0.00586043	0.0688627
LNC_000161	XLOC_004979	Chr1:180590258-181383614	84.3012	20.3794	0.241745	0.00360863	0.0484075
LNC_000162	XLOC_004979	Chr1:180590258-181383614	6.92443	1.12707	0.162767	0.000126824	0.00332507
LNC_000163	XLOC_004979	Chr1:180590258-181383614	110.954	9.39606	0.0846843	0.0107041	0.104815
LNC_000167	XLOC_004981	Chr1:180590258-181383614	27.247	0.1	0.00367013	0.00980922	0.0988223
LNC_000175	XLOC_005031	Chr1:186220014-186221367	1.74643	0.1	0.0572597	0.0416323	0.229279
LNC_000179	XLOC_005132	Chr1:191012704-191014243	0.925581	0.1	0.10804	0.00715294	0.0780595
LNC_000188	XLOC_005275	Chr1:195610935-195903646	4.70638	0.1	0.0212478	0.238726	0.565055
LNC_000191	XLOC_005281	Chr1:195610935-195903646	3.41387	0.1	0.0292923	0.0361516	0.219792
LNC_000193	XLOC_005284	Chr1:195610935-195903646	1.53705	0.637469	0.414735	0.00533299	0.0642672
LNC_000195	XLOC_005343	Chr1:198228386-198233588	2.57867	0.1	0.0387797	0.0667682	0.30413
LNC_000202	XLOC_005597	Chr1:211272174-211274205	1.00776	0.221598	0.219892	0.166772	0.473396
LNC_000203	XLOC_005724	Chr1:214182829-214202853	1.13951	0.1	0.087757	0.0126737	0.114715
LNC_000206	XLOC_005870	Chr1:220492175-220502423	1.34059	0.1	0.074594	0.0368052	0.220724
LNC_000207	XLOC_005879	Chr1:220762348-220771181	0.73057	0.1	0.136879	0.158655	0.461142
LNC_000211	XLOC_005914	Chr1:221370678-221400069	1.92933	0.1	0.0518315	0.00407549	0.0525463
LNC_000212	XLOC_005932	Chr1:221487050-221496306	1.16429	0.1	0.0858893	0.0786496	0.319987
LNC_000214	XLOC_005963	Chr1:222209574-222224910	0.640034	0.383975	0.599929	0.456773	1
LNC_000215	XLOC_006104	Chr1:226030874-226049929	2.86385	0.1	0.034918	0.0206108	0.158906
LNC_000217	XLOC_006131	Chr1:226834418-226835128	1.3059	0.1	0.0765755	0.0126737	0.114715
LNC_000218	XLOC_006142	Chr1:226990869-226992501	3.01334	0.1	0.0331858	0.0227501	0.165181
LNC_000219	XLOC_006204	Chr1:228587655-228595752	10.6033	0.1	0.00943103	0.158655	0.461142
LNC_000225	XLOC_006493	Chr1:240020917-240022873	2.06018	0.1	0.0485394	0.00928925	0.0948406
LNC_000230	XLOC_006720	Chr1:251694496-251798963	1.02151	0.1	0.0978943	0.0786496	0.319987
LNC_000233	XLOC_006855	Chr1:261170228-261179790	2.02623	0.1	0.0493527	0.123369	0.411367
LNC_000241	XLOC_007224	Chr1:281754723-281757210	1.08224	0.166656	0.153992	0.080114	0.323699
LNC_000242	XLOC_007230	Chr1:282139822-282170017	7.66725	2.5565	0.333431	0.316043	0.645562
LNC_000245	XLOC_007268	Chr1:249239-523145	3.02629	0.525713	0.173715	0.10157	0.371805
LNC_000260	XLOC_007373	Chr1:3571419-3622229	2.3017	1.41699	0.615628	0.137875	0.435076
LNC_000262	XLOC_007513	Chr1:12006597-12202468	1.44198	0.1	0.0693491	0.0107899	0.105258
LNC_000263	XLOC_007519	Chr1:12006597-12202468	1.58022	0.0314168	0.0198813	0.322609	0.652207
LNC_000266	XLOC_007831	Chr1:24925430-25027457	0.768375	0.1	0.130145	0.0641897	0.300392
LNC_000268	XLOC_008072	Chr1:38418825-38419092	17.9512	0.1	0.00557066	0.0786496	0.319987
LNC_000274	XLOC_008126	Chr1:39043199-39052089	0.704559	0.391886	0.556215	0.088034	0.342581
LNC_000276	XLOC_008131	Chr1:39075060-39076390	2.91773	1.87019	0.640974	0.16149	0.465375
LNC_000279	XLOC_008252	Chr1:44487171-44488143	1.93615	0.1	0.0516489	0.0416323	0.229279
LNC_000291	XLOC_008473	Chr1:49924675-50007854	1.66505	1.09747	0.659121	0.0733634	0.319987
LNC_000292	XLOC_008474	Chr1:50013958-50022784	0.984435	0.462081	0.469387	0.00243746	0.0359651
LNC_000297	XLOC_008711	Chr1:61922442-61967616	10.3997	0.1	0.00961566	0.0416323	0.229279
LNC_000299	XLOC_008743	Chr1:62116510-62174310	2.38895	1.26332	0.528818	0.0383274	0.226314
LNC_000302	XLOC_008849	Chr1:63727955-63751806	9.89102	0.1	0.0101102	0.0227501	0.165181
LNC_000303	XLOC_008926	Chr1:66935049-66944231	2.83628	0.1	0.0352574	0.0227501	0.165181
LNC_000309	XLOC_008994	Chr1:70595327-70604709	1.94905	0.347479	0.178281	0.212466	0.535462
LNC_000313	XLOC_009161	Chr1:78800753-78812483	2.55891	0.1	0.0390791	0.036793	0.220724
LNC_000317	XLOC_009210	Chr1:80234909-80238172	2.08618	0.1	0.0479345	0.0416323	0.229279
LNC_000319	XLOC_009282	Chr1:82151668-82163005	4.21544	0.1	0.0237223	0.0416323	0.229279
LNC_000320	XLOC_009338	Chr1:84067910-84091671	3.59321	0.1	0.0278303	0.0667059	0.30413
LNC_000321	XLOC_009403	Chr1:86856559-86857081	24.1747	0.1	0.00413656	0.0786496	0.319987
LNC_000322	XLOC_009416	Chr1:87066288-87147333	1.09135	0.1	0.0916296	2.29326e-06	9.96353e-05
LNC_000324	XLOC_009466	Chr1:88817654-88819374	1.04078	0.188465	0.181081	0.113638	0.398426
LNC_000325	XLOC_009562	Chr1:91428113-91431461	0.769751	0.1	0.129912	0.0786496	0.319987
LNC_000326	XLOC_009579	Chr1:92193375-92193970	2.43567	0.349959	0.143681	0.0673696	0.305593
LNC_000328	XLOC_009582	Chr1:92198634-92200475	1.42626	0.684406	0.479861	0.221752	0.546074
LNC_000330	XLOC_009624	Chr1:94027896-94152068	1.03865	0.67879	0.653531	0.248671	0.575268
LNC_000336	XLOC_009822	Chr1:100297151-100344377	1.1571	0.304421	0.26309	0.0678355	0.306811
LNC_000353	XLOC_010224	Chr1:117700356-117720700	8.02028	0.1	0.0124684	0.0786496	0.319987
LNC_000354	XLOC_010245	Chr1:117869909-117970900	1.65436	0.183419	0.11087	0.00373073	0.0496873
LNC_000355	XLOC_010245	Chr1:117869909-117970900	1.43472	0.945968	0.65934	0.162031	0.465924
LNC_000357	XLOC_010245	Chr1:117869909-117970900	1.4589	0.719745	0.493348	0.0730055	0.319987
LNC_000365	XLOC_010278	Chr1:118324673-118491372	2.91207	1.58616	0.544685	0.178669	0.490532
LNC_000368	XLOC_010321	Chr1:119141403-119572400	1.60848	1.00136	0.62255	0.146226	0.447968
LNC_000371	XLOC_010330	Chr1:119141403-119572400	1.66077	0.365559	0.220114	0.00200095	0.0313305
LNC_000375	XLOC_010335	Chr1:119141403-119572400	1.77899	0.655885	0.368684	0.0830221	0.330796
LNC_000388	XLOC_010401	Chr1:120359851-120611923	0.867973	0.1	0.115211	0.0416323	0.229279
LNC_000389	XLOC_010410	Chr1:120359851-120611923	3.63906	0.1	0.0274796	0.0786496	0.319987
LNC_000390	XLOC_010416	Chr1:120359851-120611923	0.66401	0.1	0.1506	0.0126737	1
LNC_000393	XLOC_010556	Chr1:121336663-121347570	2.67875	1.41586	0.528552	0.222124	0.546505
LNC_000394	XLOC_010559	Chr1:121617451-122303144	5.61802	0.1	0.0177999	0.0115682	0.110636
LNC_000399	XLOC_010560	Chr1:121617451-122303144	1.63278	0.1	0.0612452	1.36462e-06	6.26586e-05
LNC_000400	XLOC_010560	Chr1:121617451-122303144	3.19087	1.922	0.602344	0.0333856	0.209835
LNC_000426	XLOC_010577	Chr1:121617451-122303144	5.45598	2.7824	0.509973	0.107933	0.386292
LNC_000433	XLOC_010595	Chr1:122803311-122860292	2.92735	1.20681	0.412253	6.6943e-05	0.00194007
LNC_000434	XLOC_010595	Chr1:122803311-122860292	0.942807	0.602725	0.639288	0.135968	0.431807
LNC_000435	XLOC_010595	Chr1:122803311-122860292	2.48716	0.896901	0.360613	4.28073e-05	0.0013381
LNC_000436	XLOC_010595	Chr1:122803311-122860292	2.72298	0.1	0.0367245	0.00488525	0.0603097
LNC_000442	XLOC_010758	Chr1:128606769-128687893	3.59785	0.1	0.0277944	0.032118	0.206127
LNC_000443	XLOC_010783	Chr1:132546176-132546738	14.0536	0.1	0.00711561	0.0416323	0.229279
LNC_000446	XLOC_010841	Chr1:135334860-135335138	11.0571	0.1	0.00904396	0.0786496	0.319987
LNC_000450	XLOC_010950	Chr1:140760889-140761339	4.26492	0.1	0.0234471	0.0227501	0.165181
LNC_000451	XLOC_010988	Chr1:141766746-141893705	1.06147	0.1	0.094209	0.12374	0.411367
LNC_000454	XLOC_011260	Chr1:156019731-156020550	1.08626	0.240463	0.221368	0.168653	0.476069
LNC_000456	XLOC_011262	Chr1:156129763-156136075	3.27881	1.7276	0.526898	0.00740346	0.0801117
LNC_000457	XLOC_011263	Chr1:156156011-156159767	2.2223	1.4542	0.654367	0.0524066	0.265796
LNC_000460	XLOC_011378	Chr1:164225933-164292093	2.8198	0.1	0.0354635	0.0205588	0.158906
LNC_000476	XLOC_011896	Chr1:183892840-184078071	1.29164	0.37396	0.289523	0.414982	0.727893
LNC_000483	XLOC_012167	Chr1:194781310-194782204	5.54555	2.75818	0.497368	0.0124373	0.114715
LNC_000489	XLOC_012218	Chr1:195443520-195447632	1.04964	0.161322	0.153693	0.0798011	0.323345
LNC_000492	XLOC_012259	Chr1:195610935-195903646	0.633684	0.235997	0.372421	0.00142509	1
LNC_000494	XLOC_012263	Chr1:195610935-195903646	1.32777	0.738987	0.556563	0.157617	0.461142
LNC_000497	XLOC_012267	Chr1:195610935-195903646	3.08432	1.67918	0.544425	0.0440376	0.237576
LNC_000500	XLOC_012287	Chr1:197032473-197265840	1.2256	0.811709	0.662295	0.194001	0.511688
LNC_000505	XLOC_012552	Chr1:206425414-206426435	1.16013	0.111401	0.0960246	0.0248712	0.174391
LNC_000507	XLOC_012635	Chr1:211577977-211578975	1.31548	0.280899	0.213533	0.0462341	0.244667
LNC_000511	XLOC_012932	Chr1:219475685-219478109	1.19637	0.370986	0.310093	0.144194	0.444924
LNC_000512	XLOC_012974	Chr1:219964428-220005068	1.53031	0.484242	0.316434	0.22856	0.554979
LNC_000514	XLOC_013026	Chr1:221162462-221204274	50.2189	9.05253	0.180261	0	0
LNC_000515	XLOC_013026	Chr1:221162462-221204274	4.05463	0.1	0.0246632	1.55453e-30	4.78408e-28
LNC_000516	XLOC_013026	Chr1:221162462-221204274	11.8897	4.08319	0.343422	0	0
LNC_000518	XLOC_013037	Chr1:221420270-221421842	3.59408	0.1	0.0278235	0.0666588	0.30413
LNC_000520	XLOC_013068	Chr1:221792220-221908049	1.23661	0.554633	0.448511	0.420251	0.731821
LNC_000524	XLOC_013156	Chr1:225015615-225027710	2.25746	0.752117	0.33317	0.0987755	0.365979
LNC_000526	XLOC_013204	Chr1:226435670-226493377	2.98803	1.02996	0.344695	0.482903	0.776099
LNC_000530	XLOC_013391	Chr1:232438652-232594616	0.789447	0.297076	0.376309	0.397327	0.716219
LNC_000533	XLOC_013564	Chr1:241170579-241171511	11.8508	0.1	0.00843825	0.0786496	0.319987
LNC_000544	XLOC_013791	Chr1:249892453-249896196	1.14277	0.593384	0.519251	0.0124338	0.114715
LNC_000546	XLOC_013970	Chr1:254858130-254928669	1.90182	0.1	0.0525812	0.0416323	0.229279
LNC_000549	XLOC_014006	Chr1:255896991-255901845	0.939823	0.1	0.106403	0.0126737	0.114715
LNC_000551	XLOC_014146	Chr1:264059373-264072433	25.2841	0.1	0.00395505	0.124106	0.411367
LNC_000553	XLOC_014164	Chr1:265040126-265045400	0.86274	0.465433	0.539482	0.038464	0.226603
LNC_000556	XLOC_014192	Chr1:265829107-265839818	3.4346	0.1	0.0291155	0.0416323	0.229279
LNC_000557	XLOC_014201	Chr1:266253407-266253974	1.60581	0.1	0.0622739	0.00407549	0.0525463
LNC_000558	XLOC_014226	Chr1:266945381-267038883	1.85346	0.1	0.0539531	0.0667037	0.30413
LNC_000561	XLOC_014286	Chr1:273854247-273961982	13.204	0.1	0.00757346	0.123941	0.411367
LNC_000563	XLOC_014296	Chr1:274239077-274241403	0.520738	0.232771	0.447002	0.243277	1
LNC_000567	XLOC_014435	Chr1:278557788-278815473	1.25687	0.1	0.0795627	0.12408	0.411367
LNC_000568	XLOC_014508	Chr1:281044809-281061374	0.757608	0.422734	0.557985	0.213321	0.536742
LNC_000569	XLOC_014577	Chr1:282509994-282511649	1.47693	0.705956	0.477989	0.0388701	0.227762
LNC_000570	XLOC_014590	Chr10:142541-149381	0.745599	0.1	0.13412	0.158655	0.461142
LNC_000572	XLOC_014631	Chr10:1018956-1043396	1.6548	0.263813	0.159423	0.085869	0.337407
LNC_000576	XLOC_014818	Chr10:11154657-11174861	1.28663	0.289771	0.225217	0.173574	0.482839
LNC_000577	XLOC_014865	Chr10:12167775-12174352	2.70066	1.68801	0.625036	0.294923	0.625538
LNC_000579	XLOC_014937	Chr10:14056191-14058872	1.52245	0.1	0.0656836	0.0786496	0.319987
LNC_000583	XLOC_014998	Chr10:15205533-15211325	19.8201	0.1	0.00504538	0.066534	0.30413
LNC_000585	XLOC_015014	Chr10:15602793-15603649	22.1459	0.1	0.00451551	0.124042	0.411367
LNC_000588	XLOC_015161	Chr10:24328938-24331148	2.75636	1.36017	0.493466	0.00405908	0.0525463
LNC_000589	XLOC_015166	Chr10:24800695-24814697	11.6878	7.23164	0.618734	0.000863224	0.016147
LNC_000592	XLOC_015170	Chr10:25939165-26222939	1.4252	0.849199	0.595845	0.377136	0.699328
LNC_000594	XLOC_015171	Chr10:25939165-26222939	1.66903	0.1	0.059915	0.0662806	0.30413
LNC_000604	XLOC_015416	Chr10:27047336-27179900	1.07704	0.1	0.0928471	0.00658076	0.074849
LNC_000606	XLOC_015416	Chr10:27047336-27179900	1.74364	0.1	0.0573513	3.18411e-07	1.66326e-05
LNC_000608	XLOC_015517	Chr10:31278745-31419575	2.02445	0.486464	0.240294	0.340719	0.668078
LNC_000614	XLOC_015717	Chr10:38779131-38782419	3.0669	0.1	0.0326062	0.0786496	0.319987
LNC_000616	XLOC_015800	Chr10:42765386-42767719	1.07111	0.62332	0.581938	0.0850356	0.335407
LNC_000617	XLOC_015845	Chr10:43962642-43986616	2.35873	0.1	0.0423957	0.158655	0.461142
LNC_000620	XLOC_016120	Chr10:55943445-55991300	0.785481	0.342459	0.435986	0.124686	0.412797
LNC_000630	XLOC_016519	Chr10:67650883-67651349	3.385	0.1	0.0295421	0.0416323	0.229279
LNC_000635	XLOC_016702	Chr10:75409388-75435130	0.814941	0.442306	0.542746	0.166265	0.472622
LNC_000641	XLOC_016855	Chr10:81834410-81841489	3.18296	0.558363	0.175423	0.103495	0.375659
LNC_000646	XLOC_017050	Chr10:86396448-86399582	1.42876	0.1	0.0699908	0.0416323	0.229279
LNC_000647	XLOC_017086	Chr10:87116834-87136072	12.3169	0.1	0.00811893	0.123344	0.411367
LNC_000651	XLOC_017259	Chr10:90250274-90265715	20.3312	0.1	0.00491855	0.124021	0.411367
LNC_000656	XLOC_017367	Chr10:93761946-93768273	31.9494	0.1	0.00312995	0.0786496	0.319987
LNC_000664	XLOC_017578	Chr10:103899149-103919605	6.04075	0.1	0.0165542	0.0743234	0.319987
LNC_000670	XLOC_017695	Chr10:107452000-107455470	1.05663	0.1	0.0946405	0.0126737	0.114715
LNC_000672	XLOC_017712	Chr10:108415201-108425206	10.7026	0.1	0.00934352	0.123775	0.411367
LNC_000673	XLOC_017721	Chr10:108682637-108691367	2.1698	0.989468	0.456018	0.496489	0.784504
LNC_000674	XLOC_017733	Chr10:109243038-109267500	0.985826	0.1	0.101438	0.0786496	0.319987
LNC_000675	XLOC_017798	Chr10:111103196-111128071	1.29487	0.469773	0.362795	0.0034951	0.0472057
LNC_000678	XLOC_017861	Chr10:1149317-1151366	1.0039	0.472457	0.470622	0.209759	0.531929
LNC_000683	XLOC_017965	Chr10:6815068-6819400	1.05307	0.548206	0.520579	0.0365238	0.220724
LNC_000692	XLOC_018219	Chr10:11391776-11392556	7.67535	2.54413	0.331468	0.0871444	0.340298
LNC_000694	XLOC_018226	Chr10:11779865-11780395	2.14831	0.1	0.0465482	0.0416323	0.229279
LNC_000696	XLOC_018325	Chr10:13141608-13162343	1.99975	0.1	0.0500063	0.0368088	0.220724
LNC_000697	XLOC_018326	Chr10:13141608-13162343	2.93673	0.1	0.0340515	0.0123672	0.114715
LNC_000698	XLOC_018377	Chr10:14035148-14047096	1.20731	0.346535	0.287031	0.264254	0.592911
LNC_000700	XLOC_018444	Chr10:15510694-15529043	1.10021	0.43326	0.393798	0.41963	0.731382
LNC_000701	XLOC_018445	Chr10:15510694-15529043	0.869477	0.37794	0.434675	0.319341	0.648694
LNC_000703	XLOC_018479	Chr10:16810586-16814766	1.63716	0.1	0.0610814	0.00804189	0.085306
LNC_000706	XLOC_018564	Chr10:20662312-20662784	1.62628	0.691	0.424896	0.458547	0.759272
LNC_000713	XLOC_018586	Chr10:21541630-21584421	4.99644	0.1	0.0200143	2.71432e-36	8.99588e-34
LNC_000724	XLOC_018687	Chr10:27890841-27938444	0.971252	0.42582	0.438424	0.324355	0.65359
LNC_000727	XLOC_018876	Chr10:32792739-32793806	1.077	0.206199	0.191457	0.0315166	0.203963
LNC_000729	XLOC_019104	Chr10:38877421-38906482	2.50231	0.503658	0.201277	0.279085	0.609073
LNC_000730	XLOC_019137	Chr10:39875370-40039929	0.790214	0.21714	0.274786	0.388547	0.708835
LNC_000731	XLOC_019154	Chr10:40812857-40846252	7.78722	0.1	0.0128416	0.066784	0.30413
LNC_000734	XLOC_019303	Chr10:46136376-46136790	4.44887	0.1	0.0224776	0.0227501	0.165181
LNC_000737	XLOC_019458	Chr10:52036743-52037653	6.24586	0.1	0.0160106	0.0227501	0.165181
LNC_000739	XLOC_019589	Chr10:56627410-56653599	4.43988	0.1	0.0225231	0.066794	0.30413
LNC_000740	XLOC_019624	Chr10:57185338-57238531	1.31033	0.15637	0.119336	0.144485	0.445409
LNC_000744	XLOC_019799	Chr10:63731709-63772049	8.22349	2.61943	0.31853	0.00281005	0.0401118
LNC_000745	XLOC_019800	Chr10:63731709-63772049	16.5815	0.1	0.00603082	0.123957	0.411367
LNC_000747	XLOC_019809	Chr10:64123934-64151334	3.58191	1.90685	0.532356	0.294121	0.624526
LNC_000749	XLOC_019838	Chr10:65586503-65590126	20.3273	0.1	0.00491949	0.124066	0.411367
LNC_000759	XLOC_020142	Chr10:75518228-75518547	21.2066	0.1	0.00471551	0.0786496	0.319987
LNC_000763	XLOC_020275	Chr10:82800703-82816731	2.35857	0.1	0.0423986	0.124098	0.411367
LNC_000765	XLOC_020365	Chr10:85744567-85785133	3.51146	0.1	0.0284782	0.0205957	0.158906
LNC_000767	XLOC_020403	Chr10:86656986-86690815	1.24	0.1	0.0806452	0.0367544	0.220724
LNC_000768	XLOC_020422	Chr10:87115072-87115509	5.72223	0.1	0.0174757	0.158655	0.461142
LNC_000770	XLOC_020593	Chr10:91198197-91199007	0.901629	0.1	0.11091	0.00715294	0.0780595
LNC_000781	XLOC_021008	Chr10:106065711-106112857	15.9372	0.1	0.00627463	0.124052	0.411367
LNC_000784	XLOC_021239	Chr11:1339618-1340502	1.53345	0.1	0.0652124	0.158655	0.461142
LNC_000788	XLOC_021457	Chr11:14658224-14741563	17.2427	0.1	0.00579956	0.0786496	0.319987
LNC_000790	XLOC_021488	Chr11:15655548-16013566	1.28145	0.789868	0.616386	0.335722	0.664122
LNC_000791	XLOC_021584	Chr11:16074422-16077041	4.45909	2.96469	0.664864	0.0409201	0.229279
LNC_000793	XLOC_021650	Chr11:20707754-20713091	3.41474	2.21194	0.647762	0.0164492	0.136817
LNC_000794	XLOC_021660	Chr11:20750492-20751540	0.999406	0.619614	0.619982	0.352033	0.676638
LNC_000796	XLOC_021697	Chr11:24425004-24641858	2.42794	0.1	0.0411872	0.0368172	0.220724
LNC_000805	XLOC_022005	Chr11:38842332-38872353	1.81635	0.1	0.0550555	0.0194931	0.154244
LNC_000811	XLOC_022067	Chr11:41932644-41934493	1.35885	0.812903	0.598229	0.0956991	0.360945
LNC_000815	XLOC_022073	Chr11:42246465-42249692	1.35159	0.1	0.0739869	0.0786496	0.319987
LNC_000816	XLOC_022187	Chr11:45031662-45274483	1.08397	0.333409	0.307581	0.215992	0.539462
LNC_000818	XLOC_022290	Chr11:52576001-52582986	2.23063	0.1	0.0448304	0.0339159	0.211996
LNC_000819	XLOC_022293	Chr11:52984927-52987794	1.58392	0.961395	0.606972	0.0614183	0.292668
LNC_000820	XLOC_022448	Chr11:61432063-61530837	0.749522	0.384102	0.512463	0.0602788	0.289
LNC_000821	XLOC_022474	Chr11:64167217-64171190	1.14481	0.292536	0.255532	5.38222e-05	0.00162232
LNC_000825	XLOC_022720	Chr11:73681265-73686921	0.935101	0.623329	0.66659	0.401553	0.718912
LNC_000828	XLOC_022778	Chr11:75629187-75700490	2.90473	0.1	0.0344266	3.72062e-17	8.7438e-15
LNC_000833	XLOC_022835	Chr11:81707803-81735592	13.1948	0.1	0.00757874	0.0786496	0.319987
LNC_000852	XLOC_023374	Chr11:16226289-16227435	0.9822	0.1	0.101812	0.0126737	0.114715
LNC_000863	XLOC_023713	Chr11:31596882-31617873	2.10781	1.22149	0.579507	0.385368	0.706654
LNC_000866	XLOC_023731	Chr11:31893488-32069249	1.39156	0.1	0.0718618	0.123976	0.411367
LNC_000867	XLOC_023732	Chr11:32078517-32080099	1.15432	0.511966	0.443522	0.0412867	0.229279
LNC_000868	XLOC_023740	Chr11:32307204-32308394	3.20085	0.894323	0.279402	0.00583596	0.0686584
LNC_000880	XLOC_023877	Chr11:39051833-39102787	1.15977	0.1	0.086224	0.119297	0.408289
LNC_000881	XLOC_023878	Chr11:39051833-39102787	4.11885	0.1	0.0242786	0.119297	0.408289
LNC_000882	XLOC_023878	Chr11:39051833-39102787	1.97138	1.26937	0.643899	0.20892	0.530634
LNC_000885	XLOC_023976	Chr11:44183442-44187086	15.3284	0.1	0.00652384	0.0786496	0.319987
LNC_000891	XLOC_024226	Chr11:58624197-58717914	5.92771	0.1	0.0168699	0.239664	0.565055
LNC_000901	XLOC_024467	Chr11:63997377-64008766	2.18858	0.1	0.0456917	0.0126737	0.114715
LNC_000906	XLOC_024720	Chr11:73078981-73191132	25.2916	0.1	0.00395388	0.124035	0.411367
LNC_000912	XLOC_024912	Chr11:83321232-83322905	0.689034	0.32885	0.477262	0.133947	1
LNC_000913	XLOC_024998	Chr11:86512796-86522169	1.18622	0.264841	0.223265	0.316355	0.645852
LNC_000919	XLOC_025136	Chr12:9578-353463	1.25025	0.389013	0.311148	0.221052	0.545061
LNC_000920	XLOC_025143	Chr12:9578-353463	1.87884	1.16003	0.617418	0.267892	0.597019
LNC_000926	XLOC_025280	Chr12:4728043-4734676	1.04219	0.1	0.0959518	0.000859603	0.0160909
LNC_000927	XLOC_025286	Chr12:5826921-5829986	0.632127	0.1	0.158196	3.40094e-05	1
LNC_000929	XLOC_025292	Chr12:6342471-6344282	0.964506	0.467553	0.484759	0.113668	0.398426
LNC_000934	XLOC_025337	Chr12:7051194-7052623	1.55688	0.310456	0.199409	0.00110755	0.0195951
LNC_000937	XLOC_025487	Chr12:13681325-13681968	1.27721	0.287415	0.225033	0.173339	0.482483
LNC_000943	XLOC_025788	Chr12:24682040-24710019	26.4646	0.1	0.00377863	0.124074	0.411367
LNC_000952	XLOC_026062	Chr12:37558980-37574750	0.827341	0.127299	0.153865	0.0777975	0.319987
LNC_000975	XLOC_026595	Chr12:5835288-5835934	2.28227	0.1	0.043816	0.0013499	0.022958
LNC_000979	XLOC_026676	Chr12:10416409-10417367	10.335	0.1	0.00967586	0.0786496	0.319987
LNC_000980	XLOC_026682	Chr12:10963330-10965237	9.14674	5.97075	0.652774	0.0205401	0.158906
LNC_000981	XLOC_026692	Chr12:11191811-11199226	0.902919	0.334692	0.370678	0.0775939	0.319987
LNC_000982	XLOC_026695	Chr12:11240760-11251004	0.739524	0.1	0.135222	0.0116281	0.110959
LNC_000985	XLOC_026752	Chr12:12963779-12966728	2.17978	0.1	0.0458762	3.96445e-11	3.91165e-09
LNC_000987	XLOC_026777	Chr12:13345804-13347054	9.36904	0.1	0.0106735	0.0786496	0.319987
LNC_000989	XLOC_026821	Chr12:14449239-15098786	1.37533	0.455418	0.331134	0.0100897	0.100667
LNC_000990	XLOC_026822	Chr12:14449239-15098786	1.77693	0.339057	0.190811	0.262353	0.591238
LNC_001002	XLOC_026875	Chr12:15857804-16067924	1.20771	0.430232	0.356238	0.170468	0.478581
LNC_001010	XLOC_026984	Chr12:18836034-18940614	3.82874	2.43437	0.635815	0.134652	0.42974
LNC_001011	XLOC_026986	Chr12:18836034-18940614	1.01497	0.1	0.0985251	0.0362102	0.220044
LNC_001017	XLOC_027105	Chr12:23789637-23817883	5.06633	0.1	0.0197382	0.124087	0.411367
LNC_001019	XLOC_027163	Chr12:26394462-26400799	20.3238	0.1	0.00492034	0.0786496	0.319987
LNC_001021	XLOC_027324	Chr12:36871998-37033701	1.49881	0.1	0.0667196	0.0367732	0.220724
LNC_001023	XLOC_027338	Chr12:37179262-37183004	5.12862	3.38703	0.660417	0.0245584	0.172798
LNC_001031	XLOC_027431	Chr12:39253408-39302601	7.56177	0.1	0.0132244	0.12398	0.411367
LNC_001032	XLOC_027432	Chr12:39253408-39302601	11.0171	0.1	0.0090768	0.0667035	0.30413
LNC_001033	XLOC_027459	Chr12:40018936-40219291	5.16964	0.1	0.0193437	0.239659	0.565055
LNC_001035	XLOC_027477	Chr12:40895507-40955999	1.16188	0.1	0.0860674	0.23974	0.565055
LNC_001036	XLOC_027484	Chr12:41073066-41073452	7.24412	0.1	0.0138043	0.0416323	0.229279
LNC_001042	XLOC_027536	Chr12:45199576-45221512	30.4603	0.1	0.00328296	0.124011	0.411367
LNC_001047	XLOC_027672	Chr12:50445632-50461886	0.824875	0.1	0.12123	6.3462e-05	0.00185797
LNC_001052	XLOC_027882	Chr13:6485566-6486740	2.1279	0.708454	0.332936	0.0544169	0.272411
LNC_001053	XLOC_027888	Chr13:7554267-7557179	1.4655	0.467637	0.319097	0.000385127	0.00836633
LNC_001061	XLOC_028029	Chr13:24600738-24694398	3.7816	2.16649	0.572903	2.71532e-07	1.44729e-05
LNC_001062	XLOC_028029	Chr13:24600738-24694398	0.509934	0.313188	0.614174	0.0174798	1
LNC_001068	XLOC_028200	Chr13:33488420-33814968	4.94551	0.1	0.0202204	0.0786496	0.319987
LNC_001074	XLOC_028563	Chr13:51995624-52004814	23.9003	0.1	0.00418405	0.0416323	0.229279
LNC_001078	XLOC_028757	Chr13:60918686-60921561	1.50801	0.369174	0.244809	0.0280128	0.188731
LNC_001083	XLOC_029207	Chr13:80552037-80552622	14.2077	0.1	0.00703844	0.0786496	0.319987
LNC_001084	XLOC_029254	Chr13:82607784-82611762	10.3038	3.54201	0.343758	0.171953	0.480889
LNC_001086	XLOC_029398	Chr13:88636874-88943592	11.8602	0.1	0.00843156	0.123918	0.411367
LNC_001087	XLOC_029489	Chr13:91842332-91873096	3.14284	0.1	0.0318184	0.0205806	0.158906
LNC_001088	XLOC_029538	Chr13:94025368-94355219	8.15699	0.1	0.0122594	0.120121	0.410174
LNC_001089	XLOC_029590	Chr13:95702561-95725397	15.3284	0.1	0.00652384	0.0786496	0.319987
LNC_001090	XLOC_029615	Chr13:96240262-96241624	1.98955	0.928052	0.466463	0.0260093	0.179969
LNC_001100	XLOC_029929	Chr13:110822149-110876993	0.515259	0.0756782	0.146874	0.0422208	1
LNC_001107	XLOC_030578	Chr13:39771397-40356849	1.2643	0.1	0.0790952	6.6998e-12	7.59634e-10
LNC_001128	XLOC_030751	Chr13:49557952-49560720	1.74892	0.1	0.0571781	0.00233887	0.0348083
LNC_001130	XLOC_030753	Chr13:49660355-49730275	8.07129	0.1	0.0123896	0.0227501	0.165181
LNC_001131	XLOC_030770	Chr13:49970075-50083090	17.2536	0.1	0.00579589	0.123956	0.411367
LNC_001136	XLOC_030798	Chr13:51274670-51280866	1.05534	0.1	0.0947562	1.80713e-05	0.000626221
LNC_001138	XLOC_030988	Chr13:63522678-63526082	1.01526	0.524455	0.516572	0.0880981	0.342594
LNC_001139	XLOC_031024	Chr13:67484333-67493022	2.19301	0.1	0.0455994	0.0786496	0.319987
LNC_001140	XLOC_031106	Chr13:71331051-71340229	1.97615	0.321383	0.162631	0.216855	0.54053
LNC_001141	XLOC_031116	Chr13:71660105-71660741	1.38698	0.1	0.0720991	0.0227501	0.165181
LNC_001142	XLOC_031127	Chr13:72435394-72436675	1.03111	0.643801	0.624377	0.263962	0.592543
LNC_001145	XLOC_031223	Chr13:76195322-76370674	13.1978	0.1	0.00757702	0.124053	0.411367
LNC_001146	XLOC_031294	Chr13:80418062-80419962	0.956617	0.140895	0.147285	0.00191384	0.0301308
LNC_001152	XLOC_031562	Chr13:86382074-86386225	0.848318	0.294493	0.347149	0.0668756	0.30416
LNC_001153	XLOC_031568	Chr13:87223297-87245695	7.66419	0.1	0.0130477	0.158655	0.461142
LNC_001157	XLOC_031704	Chr13:90024608-90025565	3.85599	1.92615	0.499522	0.0213054	0.162229
LNC_001158	XLOC_031787	Chr13:93751758-93890328	1.93641	0.815264	0.421018	0.038646	0.227054
LNC_001161	XLOC_031855	Chr13:96212648-96213997	0.893918	0.320446	0.358474	0.208947	0.530639
LNC_001177	XLOC_032658	Chr14:11499501-11874912	0.827744	0.1	0.12081	0.0227501	0.165181
LNC_001179	XLOC_032790	Chr14:17464101-17467045	1.032	0.562256	0.544822	0.0522481	0.265461
LNC_001180	XLOC_032791	Chr14:17485593-17486086	1.30501	0.1	0.0766278	0.0416323	0.229279
LNC_001181	XLOC_032808	Chr14:19028809-19072677	1.30641	0.530011	0.4057	0.18268	0.496056
LNC_001187	XLOC_033135	Chr14:38626540-38627656	1.19013	0.356188	0.299285	0.0333525	0.209802
LNC_001188	XLOC_033201	Chr14:43176010-43176299	3.63906	0.1	0.0274796	0.0786496	0.319987
LNC_001206	XLOC_033905	Chr14:73381048-73383449	17.7762	0.1	0.0056255	0.0416323	0.229279
LNC_001207	XLOC_034073	Chr14:81367467-81426579	7.24604	0.1	0.0138006	0.0667556	0.30413
LNC_001210	XLOC_034257	Chr14:86208900-86297652	3.43785	0.1	0.0290879	0.0368064	0.220724
LNC_001211	XLOC_034319	Chr14:91353767-91358087	1.98326	0.626839	0.316065	0.0133431	0.11886
LNC_001216	XLOC_034356	Chr14:94247084-94555632	4.4615	2.66666	0.597705	0.0553932	0.275803
LNC_001218	XLOC_034358	Chr14:94247084-94555632	0.855514	0.1	0.116889	0.122293	0.411367
LNC_001220	XLOC_034361	Chr14:94247084-94555632	1.01143	0.422297	0.417525	0.169547	0.477239
LNC_001228	XLOC_034711	Chr14:107350347-107350697	14.7537	0.1	0.00677796	0.0786496	0.319987
LNC_001230	XLOC_034803	Chr14:112719481-112946875	11.1412	0.1	0.00897569	0.122316	0.411367
LNC_001233	XLOC_034854	Chr14:114786311-114786760	1.47467	0.1	0.0678118	0.0227501	0.165181
LNC_001237	XLOC_034978	Chr14:2762315-2860333	0.859444	0.401829	0.467545	0.205818	0.526804
LNC_001239	XLOC_035048	Chr14:5107691-5112834	1.13289	0.1	0.0882698	2.8119e-08	1.80373e-06
LNC_001244	XLOC_035116	Chr14:7400050-7400480	2.4537	0.1	0.0407548	0.0165052	0.137107
LNC_001245	XLOC_035123	Chr14:8080274-8369761	6.14288	0.1	0.016279	0.239597	0.565055
LNC_001246	XLOC_035149	Chr14:8892794-8893129	5.80915	0.1	0.0172142	0.0126737	0.114715
LNC_001247	XLOC_035166	Chr14:9656337-9657494	1.44662	0.1	0.0691267	0.0126737	0.114715
LNC_001249	XLOC_035202	Chr14:11091227-11166802	1.71848	0.1	0.058191	0.020509	0.158906
LNC_001264	XLOC_035826	Chr14:42015346-42206311	12.2793	0.1	0.00814379	0.124065	0.411367
LNC_001268	XLOC_035889	Chr14:44084946-44089200	1.20212	0.1	0.0831864	0.0227501	0.165181
LNC_001272	XLOC_035951	Chr14:46175499-46197316	3.34156	1.36061	0.407178	7.03253e-08	4.23772e-06
LNC_001273	XLOC_035967	Chr14:46712825-46713480	3.72814	0.1	0.026823	1.86899e-05	0.000643346
LNC_001277	XLOC_036245	Chr14:61912350-62158717	1.85732	1.07235	0.577364	0.267332	0.596426
LNC_001284	XLOC_036484	Chr14:78939902-78975166	2.09061	0.589421	0.281937	0.179564	0.491416
LNC_001289	XLOC_036580	Chr14:82762066-82789319	1.78476	0.1	0.0560299	0.239608	0.565055
LNC_001290	XLOC_036600	Chr14:83537804-83538817	1.41907	0.891991	0.628574	0.458836	0.759517
LNC_001294	XLOC_036856	Chr14:100311172-100360879	8.5263	0.1	0.0117284	0.124056	0.411367
LNC_001297	XLOC_036956	Chr14:105550965-105554043	0.760151	0.121196	0.159437	0.015634	0.13225
LNC_001298	XLOC_037070	Chr14:105820547-105869140	1.0567	0.620901	0.587585	0.0898221	0.346307
LNC_001301	XLOC_037118	Chr14:107519113-107528060	2.74601	0.562721	0.204923	0.142231	0.441721
LNC_001310	XLOC_037385	Chr14:112313764-112314796	11.19	0.1	0.00893655	0.0227501	0.165181
LNC_001313	XLOC_037501	Chr14:113506557-113514977	1.75681	0.6581	0.374599	0.00664641	0.0752654
LNC_001314	XLOC_037557	Chr15:250747-252327	1.50639	0.1	0.0663839	0.0227501	0.165181
LNC_001319	XLOC_038001	Chr15:14917112-14930017	0.816464	0.362072	0.443464	0.133949	0.428353
LNC_001320	XLOC_038014	Chr15:14950771-14954731	0.875171	0.259556	0.296577	0.0320453	0.205827
LNC_001333	XLOC_038048	Chr15:16765191-16766816	1.12819	0.337047	0.29875	0.0330909	0.209189
LNC_001336	XLOC_038396	Chr15:33102494-33104410	15.006	9.66497	0.644074	0.0123389	0.114715
LNC_001337	XLOC_038416	Chr15:33569842-33576331	5.46279	3.17837	0.581822	0.405297	0.721444
LNC_001347	XLOC_039153	Chr15:58871443-58872679	1.36719	0.163566	0.119637	0.0439745	0.237473
LNC_001348	XLOC_039237	Chr15:59097150-59098206	0.725096	0.327989	0.452339	0.250293	0.577269
LNC_001357	XLOC_039637	Chr15:87262952-87264253	6.60703	0.1	0.0151354	0.0416323	0.229279
LNC_001358	XLOC_039843	Chr15:96866599-96872165	0.875225	0.1	0.114256	0.0668072	0.30413
LNC_001362	XLOC_039891	Chr15:100282698-101010716	1.48703	0.485248	0.32632	0.0745518	0.319987
LNC_001368	XLOC_040039	Chr15:103442053-103445183	0.89572	0.351394	0.392303	0.0243116	0.171575
LNC_001370	XLOC_040057	Chr15:104444188-104447258	1.34214	0.0878278	0.0654386	0.00816356	0.0862428
LNC_001387	XLOC_040492	Chr15:4285051-4350714	8.79367	0.1	0.0113718	0.0786496	0.319987
LNC_001388	XLOC_040575	Chr15:6725619-6726051	2.53544	0.1	0.0394409	0.0126737	0.114715
LNC_001391	XLOC_040896	Chr15:12539866-12542458	0.645013	0.409243	0.634472	0.197332	1
LNC_001394	XLOC_040935	Chr15:13368984-13370040	4.19502	2.71604	0.647444	0.104396	0.377624
LNC_001396	XLOC_040937	Chr15:13371110-13395094	4.55387	2.4865	0.546019	2.94953e-07	1.56567e-05
LNC_001403	XLOC_040985	Chr15:18322326-18415965	6.43114	0.1	0.0155493	0.00487745	0.0602432
LNC_001408	XLOC_041303	Chr15:33555639-33560242	3.88196	0.1	0.0257602	0.0416323	0.229279
LNC_001411	XLOC_041530	Chr15:42640145-42665857	15.3301	0.1	0.00652311	0.12408	0.411367
LNC_001416	XLOC_041565	Chr15:44799333-44804574	1.78073	1.17272	0.658561	0.370475	0.693343
LNC_001420	XLOC_041760	Chr15:51195691-51222883	1.75864	0.835632	0.475158	0.0543634	0.272382
LNC_001423	XLOC_041952	Chr15:57340578-57405287	30.4479	0.1	0.0032843	0.0786496	0.319987
LNC_001425	XLOC_042185	Chr15:67343630-67645088	1.18971	0.505747	0.425101	0.182701	0.496058
LNC_001431	XLOC_042340	Chr15:77323995-77529107	3.08028	1.55887	0.506081	8.95753e-05	0.00247924
LNC_001432	XLOC_042512	Chr15:85524582-85529428	1.36125	0.162811	0.119604	0.0439471	0.237375
LNC_001433	XLOC_042556	Chr15:89407425-89458983	17.0625	9.96596	0.584086	0.475307	0.771128
LNC_001443	XLOC_043070	Chr16:811865-1139986	0.999809	0.280571	0.280625	0.255713	0.583853
LNC_001445	XLOC_043217	Chr16:1671215-1672453	2.00849	0.1	0.0497886	0.0416323	0.229279
LNC_001449	XLOC_043350	Chr16:7974969-7986672	1.59196	0.476712	0.29945	0.280807	0.611347
LNC_001455	XLOC_043569	Chr16:18834663-18836012	3.63906	0.1	0.0274796	0.0786496	0.319987
LNC_001459	XLOC_043598	Chr16:19593267-19594285	0.927635	0.499969	0.538972	0.382056	0.703657
LNC_001464	XLOC_043730	Chr16:21631050-21640365	1.35343	0.397624	0.29379	0.411163	0.725131
LNC_001472	XLOC_043993	Chr16:34610627-34707304	3.90615	2.48974	0.63739	0.0597359	0.287888
LNC_001473	XLOC_044016	Chr16:34833684-34886871	1.54982	0.910964	0.587787	0.140099	0.438796
LNC_001477	XLOC_044053	Chr16:36077616-36080191	3.48471	0.1	0.0286968	0.0194359	0.154098
LNC_001484	XLOC_044175	Chr16:44315638-44316817	6.36136	0.1	0.0157199	0.0227501	0.165181
LNC_001492	XLOC_044447	Chr16:49626204-49820235	3.64687	0.1	0.0274208	0.0667815	0.30413
LNC_001493	XLOC_044448	Chr16:49626204-49820235	23.1312	0.1	0.00432317	0.124075	0.411367
LNC_001506	XLOC_044794	Chr16:58857613-58865938	0.890343	0.1	0.112316	0.158655	0.461142
LNC_001507	XLOC_044797	Chr16:59009005-59009891	0.993397	0.1	0.100665	0.0126737	0.114715
LNC_001509	XLOC_044842	Chr16:62197616-62241361	11.1256	0.1	0.00898828	0.122647	0.411367
LNC_001523	XLOC_045145	Chr16:74467850-74498540	0.973213	0.339357	0.348698	0.096245	0.362024
LNC_001528	XLOC_045238	Chr16:77632482-77642419	1.44053	0.861389	0.597967	0.134974	0.430449
LNC_001532	XLOC_045240	Chr16:77690186-77778025	0.644679	0.343938	0.533503	0.00524334	1
LNC_001535	XLOC_045313	Chr16:81689334-81714346	7.66559	0.1	0.0130453	0.23971	0.565055
LNC_001537	XLOC_045395	Chr16:84000326-84000690	17.9512	0.1	0.00557066	0.0786496	0.319987
LNC_001544	XLOC_045764	Chr16:8497568-8523557	3.82065	0.1	0.0261736	0.0416323	0.229279
LNC_001546	XLOC_045780	Chr16:10239040-10239385	10.335	0.1	0.00967586	0.0786496	0.319987
LNC_001552	XLOC_045934	Chr16:16178645-16183969	3.10531	1.91355	0.616219	0.0172389	0.142015
LNC_001562	XLOC_046109	Chr16:20898796-20899965	0.663086	0.346992	0.523299	0.290269	1
LNC_001566	XLOC_046203	Chr16:25368509-25370305	2.15558	1.38411	0.642106	0.103864	0.376469
LNC_001574	XLOC_046275	Chr16:26905825-27014813	0.717281	0.338792	0.472328	0.197742	0.516724
LNC_001579	XLOC_046697	Chr16:49834136-49943521	2.45939	1.00295	0.407804	0.210426	0.533046
LNC_001585	XLOC_046744	Chr16:53957857-53998384	1.10549	0.49672	0.449321	0.0424458	0.232078
LNC_001588	XLOC_046916	Chr16:64411494-64415447	7.66419	0.1	0.0130477	0.158655	0.461142
LNC_001589	XLOC_047046	Chr16:71388381-71388996	2.60844	0.1	0.0383371	0.0416323	0.229279
LNC_001595	XLOC_047289	Chr16:78539488-78850222	8.0223	0.1	0.0124653	0.124047	0.411367
LNC_001597	XLOC_047435	Chr16:83442928-83468227	1.49165	0.814779	0.546227	0.323395	0.652859
LNC_001599	XLOC_047516	Chr16:85543998-85800588	1.88314	0.1	0.0531028	0.0206054	0.158906
LNC_001601	XLOC_047527	Chr16:87747564-87747925	6.32071	0.1	0.015821	0.0416323	0.229279
LNC_001602	XLOC_047548	Chr16:90105461-90105755	10.6876	0.1	0.00935664	0.0786496	0.319987
LNC_001607	XLOC_047704	Chr17:4483579-4560122	0.818942	0.539955	0.659332	0.465	0.763148
LNC_001608	XLOC_047713	Chr17:4483579-4560122	0.869482	0.1	0.115011	0.158655	0.461142
LNC_001611	XLOC_047878	Chr17:9475537-9519595	3.69365	0.1	0.0270735	0.0227501	0.165181
LNC_001612	XLOC_047879	Chr17:9475537-9519595	1.14208	0.1	0.0875595	0.0416323	0.229279
LNC_001624	XLOC_048091	Chr17:17816709-17947777	1.29518	0.66993	0.517249	0.0388377	0.227762
LNC_001625	XLOC_048101	Chr17:18425809-18439642	0.929579	0.1	0.107576	0.0416323	0.229279
LNC_001633	XLOC_048201	Chr17:23243941-23632636	4.60054	0.1	0.0217366	1.9018e-28	5.65097e-26
LNC_001642	XLOC_048331	Chr17:27733344-27736028	9.31688	0.1	0.0107332	0.0416323	0.229279
LNC_001646	XLOC_048610	Chr17:38119789-38121908	20.3238	0.1	0.00492034	0.0786496	0.319987
LNC_001648	XLOC_049025	Chr17:51950073-51950703	1.08113	0.1	0.0924958	0.0227501	0.165181
LNC_001649	XLOC_049156	Chr17:54765449-54832282	1.34375	0.615561	0.458092	0.0849333	0.335156
LNC_001652	XLOC_049441	Chr17:65535402-65955606	12.7273	0.1	0.00785713	0.12406	0.411367
LNC_001655	XLOC_049451	Chr17:66200011-66208191	1.11148	0.165947	0.149303	0.0118756	0.11215
LNC_001656	XLOC_049464	Chr17:67406665-67512828	2.33242	0.1	0.0428739	0.0416323	0.229279
LNC_001657	XLOC_049479	Chr17:68511063-68559471	1.33668	0.1	0.0748122	0.239735	0.565055
LNC_001664	XLOC_049597	Chr17:77543833-77549808	2.53296	0.1	0.0394795	0.158655	0.461142
LNC_001668	XLOC_049710	Chr17:81789256-81792956	1.43793	0.764983	0.532003	0.0108471	0.105615
LNC_001672	XLOC_049761	Chr17:85266454-85270070	2.88848	0.850976	0.29461	0.122141	0.411367
LNC_001677	XLOC_049850	Chr17:89357019-89359747	0.841544	0.51121	0.607467	0.124025	0.411367
LNC_001678	XLOC_049889	Chr17:0-359853	0.773136	0.340616	0.440564	0.401261	0.71875
LNC_001679	XLOC_049889	Chr17:0-359853	1.17934	0.736255	0.624294	0.281092	0.611528
LNC_001689	XLOC_049919	Chr17:1679626-1701623	2.2475	1.3322	0.592747	0.459533	0.759822
LNC_001692	XLOC_049952	Chr17:2914425-3146932	1.95688	1.01544	0.518908	0.0443353	0.238228
LNC_001694	XLOC_049955	Chr17:2914425-3146932	7.45701	3.91955	0.52562	0.0296039	0.195377
LNC_001700	XLOC_050144	Chr17:6701314-6775452	5.07912	0.1	0.0196884	0.065594	0.303719
LNC_001702	XLOC_050172	Chr17:7295214-7506436	0.779414	0.446333	0.572652	0.06495	0.302132
LNC_001708	XLOC_050291	Chr17:10384510-10392843	5.16827	0.1	0.0193488	0.239718	0.565055
LNC_001709	XLOC_050293	Chr17:10393663-10394403	11.0571	0.1	0.00904396	0.0786496	0.319987
LNC_001710	XLOC_050294	Chr17:10401502-10411384	1.56037	0.1	0.0640874	0.0114534	0.109904
LNC_001712	XLOC_050332	Chr17:11596633-11599002	7.78407	0.1	0.0128467	0.0786496	0.319987
LNC_001717	XLOC_050466	Chr17:16317861-16333267	1.16292	0.1	0.0859904	3.28843e-07	1.71045e-05
LNC_001719	XLOC_050507	Chr17:17965880-17987834	8.02028	0.1	0.0124684	0.0786496	0.319987
LNC_001726	XLOC_050658	Chr17:23661428-23761079	2.8982	0.1	0.0345042	0.0116351	0.110959
LNC_001727	XLOC_050677	Chr17:24872015-24887155	17.2427	0.1	0.00579956	0.0786496	0.319987
LNC_001728	XLOC_050828	Chr17:31439461-31441343	0.941827	0.177204	0.188149	0.307659	0.637875
LNC_001732	XLOC_050887	Chr17:33954492-33960517	1.46105	0.1	0.0684439	9.14053e-05	0.00251107
LNC_001733	XLOC_051068	Chr17:44541979-44550624	0.880535	0.568653	0.645804	0.169593	0.477265
LNC_001734	XLOC_051222	Chr17:48220962-48231047	1.85145	1.23379	0.666391	0.0198866	0.156353
LNC_001735	XLOC_051224	Chr17:48231803-48234544	1.46026	0.884882	0.605976	0.0574531	0.28164
LNC_001763	XLOC_051554	Chr17:66007577-66106674	2.47819	0.1	0.040352	7.73724e-06	0.000295881
LNC_001764	XLOC_051554	Chr17:66007577-66106674	4.75752	0.1	0.0210194	1.47772e-08	1.00264e-06
LNC_001766	XLOC_051583	Chr17:68237534-68245368	10.6876	0.1	0.00935664	0.0786496	0.319987
LNC_001767	XLOC_051740	Chr17:77698657-78119543	4.61779	0.1	0.0216554	0.0116384	0.110959
LNC_001773	XLOC_051754	Chr17:77698657-78119543	2.15537	0.371136	0.172191	0	0
LNC_001776	XLOC_051756	Chr17:77698657-78119543	3.38993	0.1	0.0294991	5.22375e-16	1.04681e-13
LNC_001796	XLOC_052099	Chr18:412607-417708	0.639466	0.148266	0.231859	0.148056	1
LNC_001803	XLOC_052867	Chr18:27128463-27159693	11.0571	0.1	0.00904396	0.0786496	0.319987
LNC_001819	XLOC_053554	Chr18:45957563-45958156	4.68452	0.1	0.0213469	0.158655	0.461142
LNC_001820	XLOC_053559	Chr18:46173343-46173710	1.40434	0.1	0.0712078	0.0786496	0.319987
LNC_001823	XLOC_053679	Chr18:50096369-50114584	7.3408	0.1	0.0136225	0.0786496	0.319987
LNC_001824	XLOC_053685	Chr18:50691496-50697725	2.13246	0.1	0.0468942	0.0786496	0.319987
LNC_001826	XLOC_053834	Chr18:56082194-56115593	8.26688	0.1	0.0120965	0.0786496	0.319987
LNC_001846	XLOC_054581	Chr18:12224513-12284188	2.25495	0.830716	0.368397	0.294849	0.625484
LNC_001848	XLOC_054587	Chr18:13276656-13285398	20.3238	0.1	0.00492034	0.0786496	0.319987
LNC_001850	XLOC_054605	Chr18:15191656-15192760	0.78226	0.273351	0.349438	0.114762	0.400203
LNC_001856	XLOC_054916	Chr18:28781348-28832428	24.1747	0.1	0.00413656	0.0786496	0.319987
LNC_001857	XLOC_054925	Chr18:29352748-29365595	3.11224	0.1	0.0321312	0.0416323	0.229279
LNC_001858	XLOC_055164	Chr18:32439171-32443156	1.57791	0.834102	0.528612	0.0140097	0.122768
LNC_001861	XLOC_055287	Chr18:38414278-38414865	7.37684	0.1	0.0135559	0.158655	0.461142
LNC_001864	XLOC_055447	Chr18:43360598-43372915	0.619798	0.167051	0.269525	0.240924	1
LNC_001866	XLOC_055644	Chr18:56009432-56010646	2.04785	1.23444	0.602798	0.128771	0.419444
LNC_001867	XLOC_055648	Chr18:56193894-56295869	0.942472	0.262862	0.278907	0.401042	0.718744
LNC_001868	XLOC_055795	Chr18:61191283-61195152	1.16385	0.738923	0.634895	0.235204	0.56134
LNC_001871	XLOC_055936	Chr18:67270864-67271361	4.13344	0.1	0.0241929	0.158655	0.461142
LNC_001872	XLOC_055937	Chr18:67286731-67289066	1.65157	0.704213	0.42639	0.460393	0.760274
LNC_001887	XLOC_056181	Chr18:79326037-79437310	1.84113	0.1	0.0543145	0.00410377	0.0528583
LNC_001891	XLOC_056326	Chr18:85717869-85762347	1.14696	0.456573	0.398072	0.169925	0.477645
LNC_001892	XLOC_056326	Chr18:85717869-85762347	1.20147	0.483698	0.402588	0.164052	0.469025
LNC_001893	XLOC_056394	Chr19:350163-353405	4.29492	1.58299	0.368573	0.476611	0.771901
LNC_001896	XLOC_056556	Chr19:11302082-11303006	4.57946	1.77101	0.386729	0.395472	0.714619
LNC_001901	XLOC_056820	Chr19:21792207-21801160	0.884463	0.475273	0.537358	0.379751	0.701461
LNC_001902	XLOC_056901	Chr19:25783899-25802855	0.825878	0.294551	0.356652	0.288424	0.618917
LNC_001905	XLOC_056968	Chr19:26403916-26712902	2.98119	1.25328	0.420396	0.298979	0.629804
LNC_001909	XLOC_056991	Chr19:26970944-26973628	1.67353	0.951147	0.568348	0.424253	0.735226
LNC_001911	XLOC_057021	Chr19:27871896-28024928	3.74219	0.1	0.0267223	0.229054	0.555727
LNC_001912	XLOC_057040	Chr19:28334951-28345272	4.50561	1.30711	0.290107	0.258609	0.586938
LNC_001914	XLOC_057045	Chr19:28593400-28668579	0.904147	0.0871602	0.0964005	0.00105394	0.0187899
LNC_001919	XLOC_057059	Chr19:28989633-29130685	1.99272	1.03425	0.519014	0.114979	0.400464
LNC_001921	XLOC_057063	Chr19:29135109-29202070	2.96742	0.1	0.0336993	0.00926112	0.094703
LNC_001924	XLOC_057109	Chr19:32401660-32528965	6.73773	0.1	0.0148418	0.0366503	0.220724
LNC_001930	XLOC_057256	Chr19:36224485-36231113	7.34607	1.79188	0.243924	0.00021202	0.00504178
LNC_001931	XLOC_057257	Chr19:36224485-36231113	1.14891	0.349837	0.304495	0.142868	0.442696
LNC_001935	XLOC_057501	Chr19:44901044-44901461	2.39423	0.1	0.0417671	0.0786496	0.319987
LNC_001936	XLOC_057522	Chr19:45850568-45852543	0.742234	0.350908	0.472773	0.164849	0.470417
LNC_001938	XLOC_057577	Chr19:47537589-47538437	1.24012	0.589984	0.475748	0.21638	0.54003
LNC_001941	XLOC_057761	Chr19:53984709-53993595	1.92337	1.0097	0.524964	0.000468796	0.00974967
LNC_001943	XLOC_057837	Chr19:55703823-55737500	8.5255	0.1	0.0117295	0.124078	0.411367
LNC_001946	XLOC_058082	Chr19:62054136-62158327	1.54344	0.1	0.0647903	0.0416323	0.229279
LNC_001947	XLOC_058101	Chr19:149606-312173	1.75774	0.879131	0.500148	0.214342	0.537937
LNC_001948	XLOC_058108	Chr19:149606-312173	3.46591	1.16601	0.336422	0.0116212	0.110959
LNC_001957	XLOC_058606	Chr19:23935003-23936359	0.783988	0.445458	0.568195	0.265352	0.594216
LNC_001968	XLOC_058840	Chr19:27749045-27812526	11.4445	0.1	0.00873782	0.0786496	0.319987
LNC_001969	XLOC_058843	Chr19:27812611-27814170	0.943181	0.1	0.106024	0.0325365	0.20727
LNC_001970	XLOC_058845	Chr19:27822455-27825030	3.48549	0.1	0.0286904	0.0416323	0.229279
LNC_001972	XLOC_058853	Chr19:27871896-28024928	0.76693	0.226392	0.295193	0.135062	0.430518
LNC_001978	XLOC_058889	Chr19:28863988-28865420	1.64721	0.622932	0.378174	0.233677	0.559823
LNC_001981	XLOC_058897	Chr19:28989633-29130685	3.36527	1.96656	0.584369	0.142314	0.44181
LNC_001982	XLOC_058903	Chr19:29135109-29202070	2.68643	0.476712	0.177452	0.110776	0.39223
LNC_001988	XLOC_059319	Chr19:43635217-43637298	1.58428	0.646163	0.407859	0.0440736	0.237612
LNC_001989	XLOC_059335	Chr19:44164934-44176570	1.37267	0.311618	0.227016	0.31726	0.647123
LNC_001991	XLOC_059437	Chr19:52427614-52428506	1.05438	0.422189	0.400414	0.176401	0.487408
LNC_001993	XLOC_059467	Chr19:54245949-54252225	4.77102	0.1	0.0209599	0.0416323	0.229279
LNC_001994	XLOC_059493	Chr19:55197703-55241851	7.0555	1.75632	0.248929	0.0217081	0.163799
LNC_002000	XLOC_059709	Chr2:2268439-2311181	2.95205	1.01497	0.343819	0.339616	0.667024
LNC_002003	XLOC_060209	Chr2:13072277-13091754	1.24836	0.733342	0.587444	0.049514	0.256151
LNC_002005	XLOC_060290	Chr2:19781407-19813508	0.628008	0.376627	0.599717	0.414643	1
LNC_002011	XLOC_060644	Chr2:31183947-31184328	3.24354	0.1	0.0308305	0.0416323	0.229279
LNC_002012	XLOC_060710	Chr2:34374157-34586755	1.31315	0.1	0.0761528	0.0416323	0.229279
LNC_002019	XLOC_060817	Chr2:40170006-40181055	0.929526	0.213093	0.229249	0.146263	0.447975
LNC_002024	XLOC_061093	Chr2:54156512-54156919	1.25366	0.1	0.0797664	0.158655	0.461142
LNC_002063	XLOC_062112	Chr2:100917665-100919228	10.335	0.1	0.00967586	0.0786496	0.319987
LNC_002066	XLOC_062276	Chr2:108944626-108950644	0.737334	0.1	0.135624	0.0786496	0.319987
LNC_002074	XLOC_062631	Chr2:120615259-120615981	4.21544	0.1	0.0237223	0.0416323	0.229279
LNC_002078	XLOC_062829	Chr2:122291730-122295504	1.0155	0.326335	0.321354	0.282531	0.613117
LNC_002081	XLOC_062953	Chr2:127844574-127916378	1.44943	0.617865	0.426281	0.0157709	0.133059
LNC_002082	XLOC_062997	Chr2:128860506-128862018	1.13674	0.1	0.0879709	0.0157698	0.133059
LNC_002086	XLOC_063311	Chr2:148166849-148383953	8.00947	3.73918	0.466845	0.00440519	0.0558502
LNC_002093	XLOC_063525	Chr2:156708785-156779485	1.49643	0.1	0.0668257	0.0354827	0.217483
LNC_002095	XLOC_063530	Chr2:156856415-156866377	1.17916	0.404393	0.34295	0.000701452	0.0136074
LNC_002098	XLOC_063582	Chr2:161650284-161654791	2.00468	0.673921	0.336174	5.92832e-05	0.00176106
LNC_002100	XLOC_063591	Chr2:161682530-161686255	0.923413	0.1	0.108294	0.158655	0.461142
LNC_002104	XLOC_063698	Chr2:170472863-170682957	1.70032	0.553689	0.325638	0.0015143	0.0250912
LNC_002105	XLOC_063712	Chr2:170761085-170782354	0.6561	0.1	0.152416	0.13751	1
LNC_002111	XLOC_063817	Chr2:171336500-171389134	0.679708	0.25649	0.377353	0.0950877	1
LNC_002112	XLOC_063931	Chr2:177836201-178057157	4.40108	0.1	0.0227217	0.0205653	0.158906
LNC_002114	XLOC_063969	Chr2:179584307-179704629	11.4466	0.1	0.00873622	0.124062	0.411367
LNC_002118	XLOC_064073	Chr2:185303887-185305098	1.35026	0.265134	0.196358	0.0096725	0.097788
LNC_002120	XLOC_064197	Chr2:189096891-189100293	5.14535	0.1	0.019435	0.0416323	0.229279
LNC_002121	XLOC_064373	Chr2:195738618-195829682	0.657449	0.1	0.152103	0.239676	1
LNC_002122	XLOC_064460	Chr2:197213778-197223407	2.72592	1.26249	0.463143	0.148162	0.450922
LNC_002123	XLOC_064510	Chr2:198112075-198120120	1.70237	0.272709	0.160194	0.211845	0.534596
LNC_002126	XLOC_064627	Chr2:200584985-200762696	5.19081	0.1	0.0192648	0.0730168	0.319987
LNC_002132	XLOC_065309	Chr2:232504705-232506529	1.2914	0.1	0.0774353	0.0126737	0.114715
LNC_002136	XLOC_065490	Chr2:238996664-239048181	29.0369	0.1	0.00344389	0.0786496	0.319987
LNC_002140	XLOC_065675	Chr2:249300443-249324629	0.920503	0.438049	0.47588	0.168574	0.475952
LNC_002142	XLOC_065826	Chr2:250937663-250938073	3.20348	0.1	0.0312161	0.00715294	0.0780595
LNC_002143	XLOC_065880	Chr2:252605306-252691886	3.15712	0.1	0.0316744	0.0666728	0.30413
LNC_002150	XLOC_066463	Chr2:10059787-10294947	1.3275	0.552132	0.415919	0.0336254	0.210727
LNC_002154	XLOC_066604	Chr2:11554752-11626935	16.0315	0.1	0.00623772	0.0416323	0.229279
LNC_002159	XLOC_066728	Chr2:18354541-18419071	4.36815	0.1	0.022893	0.0665644	0.30413
LNC_002160	XLOC_066786	Chr2:20349505-20350871	1.18771	0.671644	0.565495	0.223999	0.548924
LNC_002162	XLOC_066835	Chr2:24292566-24293378	1.1068	0.341375	0.308434	0.142367	0.441816
LNC_002178	XLOC_067103	Chr2:34051744-34054243	1.35536	0.554069	0.408798	0.438524	0.744646
LNC_002181	XLOC_067322	Chr2:36854658-36855235	1.24496	0.35882	0.288218	0.265836	0.594732
LNC_002189	XLOC_067591	Chr2:40170006-40181055	1.38234	0.306134	0.221461	0.29232	0.622879
LNC_002193	XLOC_067758	Chr2:46358661-46361795	0.855547	0.474829	0.555	0.0488884	0.253931
LNC_002195	XLOC_067977	Chr2:61018300-61023756	21.2066	0.1	0.00471551	0.0786496	0.319987
LNC_002199	XLOC_068375	Chr2:79248028-79249444	0.633073	0.394413	0.623013	0.359496	1
LNC_002203	XLOC_068568	Chr2:86423019-86424037	1.35549	0.203816	0.150363	0.012195	0.114067
LNC_002209	XLOC_068766	Chr2:92232540-92233591	2.25263	0.1	0.0443926	0.158655	0.461142
LNC_002216	XLOC_069079	Chr2:102091030-102091976	0.803973	0.243568	0.302955	0.136384	0.432596
LNC_002217	XLOC_069111	Chr2:102225643-102273728	2.11676	0.42388	0.200249	0.0105845	0.104038
LNC_002223	XLOC_069318	Chr2:109305829-109367011	1.47874	0.1	0.0676251	0.0416323	0.229279
LNC_002224	XLOC_069348	Chr2:110109894-110110308	2.43093	0.1	0.0411365	0.0786496	0.319987
LNC_002229	XLOC_069544	Chr2:110682332-110683525	1.71727	0.815354	0.474797	0.0541172	0.271542
LNC_002235	XLOC_069606	Chr2:112868470-112934953	0.623066	0.406737	0.652799	0.454397	1
LNC_002237	XLOC_069842	Chr2:118678529-118679216	4.35082	1.67646	0.38532	0.0354438	0.217483
LNC_002240	XLOC_070056	Chr2:128814151-128823390	1.84093	0.922876	0.50131	0.0389532	0.228082
LNC_002241	XLOC_070120	Chr2:130893774-130908506	3.47793	1.24911	0.359153	0.359722	0.683842
LNC_002242	XLOC_070223	Chr2:139681305-139682435	3.52429	0.1	0.0283745	0.00407549	0.0525463
LNC_002253	XLOC_070577	Chr2:148165844-148166710	1.051	0.495691	0.471637	0.211062	0.533709
LNC_002257	XLOC_070686	Chr2:150608846-150609643	8.52447	0.1	0.0117309	0.0786496	0.319987
LNC_002262	XLOC_070785	Chr2:156708785-156779485	1.49972	0.1	0.0666791	0.00233758	0.0348083
LNC_002266	XLOC_070880	Chr2:161589973-161598616	0.965564	0.1	0.103566	0.0786496	0.319987
LNC_002267	XLOC_070901	Chr2:164778890-164792262	7.55773	0.1	0.0132315	0.0786496	0.319987
LNC_002277	XLOC_071397	Chr2:183917927-183957681	17.2427	0.1	0.00579956	0.0786496	0.319987
LNC_002280	XLOC_071432	Chr2:184500724-184517811	1.63749	0.375519	0.229326	0.00618142	0.0715304
LNC_002283	XLOC_071558	Chr2:187915750-187931035	17.2427	0.1	0.00579956	0.0786496	0.319987
LNC_002285	XLOC_071775	Chr2:196382005-196383074	1.56452	0.364468	0.232958	0.00839823	0.0880384
LNC_002286	XLOC_071778	Chr2:196385953-196387161	0.828779	0.0967385	0.116724	0.0415782	0.229279
LNC_002290	XLOC_071825	Chr2:198100221-198110705	0.85426	0.1	0.11706	0.000782701	0.0149326
LNC_002291	XLOC_071831	Chr2:198231290-198300201	2.49373	0.821345	0.329364	0.464732	0.762925
LNC_002292	XLOC_071866	Chr2:198753516-198754353	1.32681	0.641003	0.483116	0.177398	0.48885
LNC_002293	XLOC_071878	Chr2:199397887-199399259	1.34287	0.863409	0.642958	0.210733	0.533375
LNC_002296	XLOC_071974	Chr2:205525203-205552991	12.0899	0.1	0.00827137	0.239704	0.565055
LNC_002298	XLOC_072034	Chr2:207852332-207853309	1.31744	0.464678	0.352713	0.0710793	0.315556
LNC_002302	XLOC_072161	Chr2:211078333-211156312	1.34704	0.1	0.0742368	0.0368063	0.220724
LNC_002306	XLOC_072512	Chr2:227078831-227087354	0.989989	0.151616	0.153149	0.0792324	0.321696
LNC_002308	XLOC_072765	Chr2:239361294-239361804	1.72931	0.1	0.0578265	0.0227501	0.165181
LNC_002309	XLOC_072795	Chr2:240527129-240576179	2.18858	1.06705	0.487554	0.390561	0.710213
LNC_002316	XLOC_073229	Chr2:258016883-258018755	0.997026	0.538851	0.540458	0.0982751	0.365735
LNC_002320	XLOC_073300	Chr2:262796989-262914308	0.95576	0.452879	0.473842	0.0424686	0.232088
LNC_002322	XLOC_073301	Chr2:262796989-262914308	0.747297	0.311698	0.417101	0.00598449	0.0698758
LNC_002323	XLOC_073301	Chr2:262796989-262914308	1.83305	1.09013	0.594708	0.0464726	0.245778
LNC_002332	XLOC_073340	Chr20:138409-143406	1.85248	0.811645	0.43814	0.47482	0.770835
LNC_002333	XLOC_073450	Chr20:3427889-3438396	2.53772	0.1	0.0394055	0.0367079	0.220724
LNC_002334	XLOC_073451	Chr20:3460364-3460993	12.2772	0.1	0.00814518	0.0786496	0.319987
LNC_002337	XLOC_073523	Chr20:5139881-5155293	1.32173	0.1	0.0756584	0.0367901	0.220724
LNC_002338	XLOC_073524	Chr20:5139881-5155293	13.1975	0.1	0.00757719	0.124059	0.411367
LNC_002340	XLOC_073553	Chr20:5608410-5618260	1.23093	0.349959	0.284305	0.271073	0.601047
LNC_002346	XLOC_073726	Chr20:13307888-13316536	7.78407	0.1	0.0128467	0.0786496	0.319987
LNC_002348	XLOC_073760	Chr20:15783322-15784443	2.2207	1.01615	0.457581	0.041618	0.229279
LNC_002349	XLOC_073767	Chr20:15912643-15913250	0.697381	0.1	0.143394	0.0416323	0.229279
LNC_002352	XLOC_073775	Chr20:16463840-16464870	0.908855	0.28629	0.315001	0.0792861	0.321749
LNC_002355	XLOC_073842	Chr20:19163680-19174229	0.934786	0.60546	0.647699	0.281285	0.611615
LNC_002356	XLOC_073861	Chr20:19481407-19485844	58.1133	33.8524	0.582524	1.31366e-05	0.000474295
LNC_002363	XLOC_074009	Chr20:27461689-27477401	0.549651	0.1	0.181934	0.152332	1
LNC_002366	XLOC_074046	Chr20:28390711-28401910	1.53311	0.859627	0.560708	0.171205	0.479657
LNC_002367	XLOC_074048	Chr20:28414345-28445487	1.39102	0.00235019	0.00168954	0.0345233	0.214328
LNC_002374	XLOC_074189	Chr20:34225654-34228035	1.07008	0.637781	0.596012	0.0933262	0.35547
LNC_002386	XLOC_074812	Chr20:3207010-3286617	1.01836	0.588139	0.577535	0.148982	0.451991
LNC_002388	XLOC_074831	Chr20:3830163-3859018	2.35887	0.1	0.0423932	0.0666972	0.30413
LNC_002389	XLOC_074832	Chr20:3830163-3859018	7.38102	0.1	0.0135483	0.239626	0.565055
LNC_002392	XLOC_074852	Chr20:4576056-4592980	5.19324	0.1	0.0192558	0.123998	0.411367
LNC_002393	XLOC_074853	Chr20:4576056-4592980	21.2163	0.1	0.00471336	0.123998	0.411367
LNC_002396	XLOC_074922	Chr20:6397021-6410191	1.87218	0.68728	0.367101	0.340993	0.668412
LNC_002400	XLOC_075030	Chr20:10981997-10993280	3.07707	1.06957	0.347594	0.344576	0.671564
LNC_002401	XLOC_075246	Chr20:20105046-20480623	3.01023	0.1	0.0332201	0.0205799	0.158906
LNC_002403	XLOC_075351	Chr20:26236294-26237607	0.61482	0.401187	0.652528	0.453956	1
LNC_002406	XLOC_075414	Chr20:27120052-27169166	0.771707	0.1	0.129583	0.239054	0.565055
LNC_002413	XLOC_075700	Chr20:38394092-38395051	7.78629	0.1	0.0128431	0.0416323	0.229279
LNC_002414	XLOC_075712	Chr20:39157853-39212117	0.510757	0.1	0.195788	0.158655	1
LNC_002420	XLOC_076164	Chr3:3966050-3966906	1.4232	0.223704	0.157184	0.083481	0.331653
LNC_002425	XLOC_076330	Chr3:10553588-10602672	9.43541	0.1	0.0105984	0.0368117	0.220724
LNC_002429	XLOC_076356	Chr3:11338082-11382043	1.21271	0.644577	0.531518	0.285324	0.615738
LNC_002435	XLOC_076405	Chr3:13916202-13935013	0.817795	0.1	0.12228	0.000256002	0.00595136
LNC_002436	XLOC_076429	Chr3:14677162-14687078	3.36492	0.1	0.0297184	0.0786496	0.319987
LNC_002444	XLOC_076713	Chr3:33075889-33431478	1.15948	0.291282	0.251218	3.01895e-05	0.000987884
LNC_002450	XLOC_076918	Chr3:44221969-44225265	9.36904	0.1	0.0106735	0.0786496	0.319987
LNC_002452	XLOC_077019	Chr3:47895137-47975920	1.8758	0.1	0.0533106	0.00715294	0.0780595
LNC_002457	XLOC_077137	Chr3:51481761-51506115	0.629234	0.268092	0.426061	0.307853	1
LNC_002464	XLOC_077235	Chr3:54151908-54221834	1.08706	0.669789	0.616147	0.43974	0.745426
LNC_002469	XLOC_077547	Chr3:69345225-69347706	1.91325	1.18972	0.621832	0.0587944	0.285232
LNC_002473	XLOC_077898	Chr3:80844004-80875817	2.07328	0.654144	0.315512	0.448024	0.751489
LNC_002478	XLOC_078109	Chr3:85810034-85811525	1.76527	0.944618	0.535112	0.0545751	0.272954
LNC_002484	XLOC_078207	Chr3:86419350-86421518	2.72874	1.29803	0.475688	0.0214238	0.162825
LNC_002497	XLOC_078955	Chr3:112676695-112789289	1.15466	0.357185	0.309342	0.219196	0.543075
LNC_002500	XLOC_079015	Chr3:114312464-114354439	1.71246	0.973218	0.568316	0.0758188	0.319987
LNC_002501	XLOC_079015	Chr3:114312464-114354439	5.49177	0.830824	0.151285	1.63267e-11	1.73688e-09
LNC_002504	XLOC_079097	Chr3:116380622-116798238	1.00321	0.402733	0.401444	0.107621	0.385611
LNC_002512	XLOC_079223	Chr3:119859654-119898205	1.06977	0.1	0.093478	0.0334652	0.210018
LNC_002514	XLOC_079325	Chr3:122185560-122187784	1.19208	0.1	0.083887	0.00715294	0.0780595
LNC_002517	XLOC_079366	Chr3:123195579-123206828	30.6811	0.1	0.00325934	0.0367047	0.220724
LNC_002518	XLOC_079367	Chr3:123195579-123206828	26.4821	0.1	0.00377614	0.123919	0.411367
LNC_002539	XLOC_079960	Chr3:136107186-136108129	1.01919	0.429989	0.421893	0.144638	0.44553
LNC_002542	XLOC_080416	Chr3:146690881-146694837	9.01054	0.1	0.0110981	0.0227501	0.165181
LNC_002545	XLOC_080593	Chr3:151691513-151724654	25.4549	0.1	0.00392852	0.0367887	0.220724
LNC_002547	XLOC_080681	Chr3:154894047-154905137	23.3534	11.4581	0.490639	0.0486744	0.253125
LNC_002568	XLOC_081374	Chr3:176589905-176644951	2.60852	0.1	0.0383359	0.0668014	0.30413
LNC_002569	XLOC_081378	Chr3:176657106-176666282	1.71877	0.521915	0.303656	0.43316	0.741475
LNC_002570	XLOC_081384	Chr3:176808016-176818269	2.71103	0.1	0.0368863	0.00662971	0.075199
LNC_002573	XLOC_081426	Chr3:177415897-177419266	1.39657	0.131839	0.094402	0.00145419	0.0242844
LNC_002575	XLOC_081429	Chr3:177421575-177429440	6.84427	0.1	0.0146108	0.158655	0.461142
LNC_002579	XLOC_081635	Chr3:6430200-6578882	24.2225	0.1	0.00412839	0.12364	0.411367
LNC_002584	XLOC_081695	Chr3:8628032-8659117	3.62403	2.2967	0.633742	0.39899	0.717515
LNC_002588	XLOC_081795	Chr3:11392790-11410732	11.8815	0.1	0.00841645	0.123495	0.411367
LNC_002589	XLOC_081806	Chr3:11592150-11592700	2.30474	0.1	0.0433888	0.158655	0.461142
LNC_002590	XLOC_081819	Chr3:12009577-12012119	1.14398	0.1	0.0874141	0.0367068	0.220724
LNC_002592	XLOC_081842	Chr3:13147064-13168605	1.20653	0.1	0.0828823	0.0126737	0.114715
LNC_002598	XLOC_082097	Chr3:23908674-23910419	13.1948	0.1	0.00757874	0.0786496	0.319987
LNC_002608	XLOC_082156	Chr3:27117483-27123698	2.65302	1.35292	0.509955	0.000735895	0.0141862
LNC_002613	XLOC_082203	Chr3:29717267-29743293	1.71877	0.1	0.0581811	0.0786496	0.319987
LNC_002615	XLOC_082222	Chr3:31330429-31354218	15.3284	0.1	0.00652384	0.0786496	0.319987
LNC_002617	XLOC_082244	Chr3:35014537-35257407	2.33256	0.1	0.0428714	0.0667959	0.30413
LNC_002622	XLOC_082506	Chr3:49316002-49362123	4.9524	0.1	0.0201922	0.0416323	0.229279
LNC_002623	XLOC_082564	Chr3:53691130-53697135	2.27268	0.732107	0.322134	0.310965	0.640872
LNC_002632	XLOC_082906	Chr3:66592234-66593388	2.33242	0.1	0.0428739	0.0416323	0.229279
LNC_002636	XLOC_083369	Chr3:80362857-80416679	30.4585	0.1	0.00328316	0.124025	0.411367
LNC_002637	XLOC_083371	Chr3:80468153-80526593	6.55765	0.1	0.0152494	0.0786496	0.319987
LNC_002641	XLOC_083522	Chr3:91061680-91064357	1.14634	0.627378	0.547288	0.393961	0.713108
LNC_002647	XLOC_083903	Chr3:108534841-108536050	1.20713	0.212087	0.175695	0.0227924	0.165322
LNC_002649	XLOC_083999	Chr3:111597101-111616142	5.57024	0.1	0.0179525	0.0667955	0.30413
LNC_002650	XLOC_084008	Chr3:111995587-111995867	12.0874	0.1	0.00827308	0.158655	0.461142
LNC_002656	XLOC_084142	Chr3:117864095-117864458	9.31688	0.1	0.0107332	0.0416323	0.229279
LNC_002658	XLOC_084234	Chr3:120785765-120826275	1.31805	0.163536	0.124074	0.000689538	0.0134429
LNC_002659	XLOC_084261	Chr3:120843174-120845869	0.693903	0.154574	0.22276	0.00252837	1
LNC_002660	XLOC_084274	Chr3:120864719-120867244	1.40195	0.319362	0.227798	4.69939e-05	0.00144969
LNC_002666	XLOC_084415	Chr3:125428259-125441594	5.16751	0.1	0.0193517	0.158655	0.461142
LNC_002667	XLOC_084431	Chr3:127071163-127071766	8.79367	0.1	0.0113718	0.0786496	0.319987
LNC_002673	XLOC_084564	Chr3:132398373-132413020	2.61003	1.05918	0.405811	0.269353	0.598987
LNC_002678	XLOC_084914	Chr3:143217722-143219628	1.11692	0.5065	0.453479	0.0318185	0.205306
LNC_002679	XLOC_084934	Chr3:145387884-145583671	1.23322	0.1	0.0810885	0.0132019	0.11809
LNC_002682	XLOC_084984	Chr3:145824010-145834245	0.640375	0.19216	0.300074	0.133275	1
LNC_002687	XLOC_085218	Chr3:152552821-152619722	15.9092	0.1	0.00628567	0.144358	0.445252
LNC_002688	XLOC_085219	Chr3:152552821-152619722	8.26908	0.1	0.0120932	0.124044	0.411367
LNC_002694	XLOC_085357	Chr3:156784811-156868182	0.58251	0.1	0.171671	0.0135121	1
LNC_002701	XLOC_085487	Chr3:161425987-161462879	3.52238	0.467476	0.132716	0.165668	0.471502
LNC_002703	XLOC_085586	Chr3:165983759-165986084	22.9926	0.1	0.00434923	0.0416323	0.229279
LNC_002706	XLOC_085677	Chr3:172374956-172434809	2.18894	0.1	0.0456842	0.00715294	0.0780595
LNC_002707	XLOC_085703	Chr3:173798544-173871904	9.07749	0.1	0.0110163	0.124041	0.411367
LNC_002710	XLOC_085988	Chr4:5692457-5692785	5.72223	0.1	0.0174757	0.158655	0.461142
LNC_002713	XLOC_086093	Chr4:10992341-11610518	17.248	0.1	0.00579777	0.124034	0.411367
LNC_002718	XLOC_086192	Chr4:20559251-20617074	1.73802	0.1	0.0575367	0.00233887	0.0348083
LNC_002734	XLOC_086827	Chr4:48424604-48471601	1.45071	0.1	0.0689318	4.52457e-12	5.24505e-10
LNC_002749	XLOC_087179	Chr4:65598607-65601542	0.510779	0.149009	0.291729	0.0484705	1
LNC_002756	XLOC_087398	Chr4:74700517-74960145	2.63356	0.1	0.0379714	0.000148668	0.00377897
LNC_002757	XLOC_087403	Chr4:74700517-74960145	2.60858	1.24137	0.47588	0.00970533	0.0980049
LNC_002778	XLOC_087677	Chr4:83972977-83974286	1.58746	1.05269	0.663129	0.237667	0.564385
LNC_002779	XLOC_087814	Chr4:88154860-88169507	8.61039	0.1	0.0116139	0.0416323	0.229279
LNC_002780	XLOC_087815	Chr4:88154860-88169507	1.12833	0.1	0.0886266	0.158655	0.461142
LNC_002785	XLOC_087986	Chr4:92983356-92990142	0.6791	0.1	0.147254	0.0163881	1
LNC_002786	XLOC_087986	Chr4:92983356-92990142	0.788519	0.399636	0.506818	0.040727	0.229279
LNC_002792	XLOC_088035	Chr4:94595455-94596425	1.6786	0.936101	0.557668	0.15658	0.461142
LNC_002795	XLOC_088279	Chr4:105747600-105747943	5.595	0.1	0.0178731	0.0786496	0.319987
LNC_002796	XLOC_088330	Chr4:110160868-110175487	5.94543	2.0981	0.352893	8.88178e-16	1.70076e-13
LNC_002801	XLOC_088816	Chr4:125238876-125239245	9.57147	0.1	0.0104477	0.0416323	0.229279
LNC_002806	XLOC_088953	Chr4:134414093-134414450	4.51878	0.1	0.0221299	0.0416323	0.229279
LNC_002816	XLOC_089077	Chr4:139652623-139654390	1.51378	0.718712	0.47478	0.0782558	0.319987
LNC_002826	XLOC_089256	Chr4:145703045-146016325	7.34118	0.1	0.0136218	0.124094	0.411367
LNC_002834	XLOC_089514	Chr4:155260102-155275161	18.7669	0.1	0.00532853	0.123252	0.411367
LNC_002836	XLOC_089563	Chr4:157479548-157486914	14.5526	0.1	0.00687162	0.239234	0.565055
LNC_002837	XLOC_089564	Chr4:157479548-157486914	5.25879	0.1	0.0190158	0.0663516	0.30413
LNC_002839	XLOC_089609	Chr4:159591379-159597676	1.06871	0.302153	0.282727	0.258514	0.586832
LNC_002843	XLOC_089841	Chr4:168656995-168658405	0.855926	0.20006	0.233735	0.0629692	0.296938
LNC_002846	XLOC_090077	Chr4:183600017-183604959	1.823	0.909994	0.499174	0.0705478	0.314254
LNC_002849	XLOC_090134	Chr4:199022-209599	10.335	0.1	0.00967586	0.0786496	0.319987
LNC_002852	XLOC_090420	Chr4:5944846-5949778	1.91386	0.910835	0.475915	0.374822	0.69769
LNC_002864	XLOC_090570	Chr4:12063807-12066998	1.16194	0.616366	0.530463	0.247056	0.573375
LNC_002865	XLOC_090571	Chr4:12073972-12075231	1.37727	0.39937	0.289972	0.0143302	0.12511
LNC_002869	XLOC_090601	Chr4:12366292-12502415	0.697891	0.0145176	0.0208021	0.188696	0.503975
LNC_002876	XLOC_090949	Chr4:28311517-28324738	2.22286	1.23066	0.553638	0.0117399	0.111413
LNC_002882	XLOC_091233	Chr4:44758850-44760588	27.71	0.1	0.00360881	0.0786496	0.319987
LNC_002890	XLOC_091523	Chr4:58644379-58693383	0.714225	0.365385	0.511582	0.451051	0.753419
LNC_002895	XLOC_091661	Chr4:66290388-66354711	7.78787	0.1	0.0128405	0.00964589	0.0977034
LNC_002902	XLOC_091735	Chr4:68634928-68645172	1.55802	0.581837	0.373446	0.302595	0.633134
LNC_002905	XLOC_091992	Chr4:82484216-82485471	10.3997	0.1	0.00961566	0.0416323	0.229279
LNC_002906	XLOC_092035	Chr4:85235171-85276044	13.6206	0.1	0.00734182	0.0666911	0.30413
LNC_002913	XLOC_092657	Chr4:117743709-117882464	15.5198	0.1	0.00644338	0.0665903	0.30413
LNC_002914	XLOC_092813	Chr4:122073512-122106627	8.26688	0.1	0.0120965	0.0786496	0.319987
LNC_002922	XLOC_093059	Chr4:128121854-128464064	1.80612	0.764089	0.423056	0.0193899	0.153955
LNC_002928	XLOC_093254	Chr4:131956108-131994019	1.95448	0.755891	0.386748	0.244632	0.570756
LNC_002936	XLOC_093399	Chr4:140247274-140580748	3.3371	0.1	0.0299661	0.0667809	0.30413
LNC_002940	XLOC_093456	Chr4:142106410-142145777	0.817176	0.1	0.122373	0.0416323	0.229279
LNC_002941	XLOC_093477	Chr4:143683123-143686252	1.29694	0.1	0.0771046	0.0227501	0.165181
LNC_002944	XLOC_093573	Chr4:146843258-146890050	2.4973	0.1	0.0400432	3.91234e-13	5.1339e-11
LNC_002946	XLOC_093608	Chr4:148139527-148197365	31.9517	0.1	0.00312972	0.12409	0.411367
LNC_002951	XLOC_093656	Chr4:151085757-151095757	2.56433	0.767402	0.29926	4.58685e-07	2.3069e-05
LNC_002953	XLOC_093661	Chr4:151429809-151430682	1.71805	0.767982	0.447008	0.130365	0.421628
LNC_002955	XLOC_093805	Chr4:157505354-157506380	1.7005	0.1	0.0588062	0.000155745	0.00391651
LNC_002956	XLOC_093813	Chr4:157523109-157552596	1.29741	0.1	0.0770766	0.122894	0.411367
LNC_002957	XLOC_093815	Chr4:157612535-157645659	18.6991	0.1	0.00534785	0.0786496	0.319987
LNC_002963	XLOC_093928	Chr4:161682878-161685096	1.45862	0.876792	0.601111	0.0702475	0.31326
LNC_002965	XLOC_094131	Chr4:168976858-169019561	9.3703	0.1	0.010672	0.124075	0.411367
LNC_002971	XLOC_094453	Chr4:179569548-179572242	1.55343	0.562392	0.362032	0.127501	0.417496
LNC_002972	XLOC_094467	Chr4:180291388-180324408	0.950844	0.0762488	0.0801907	0.015034	0.128946
LNC_002973	XLOC_094473	Chr4:180786992-180790405	0.992002	0.303885	0.306335	0.140064	0.438796
LNC_002980	XLOC_094547	Chr5:150361-183330	2.12003	1.22879	0.57961	0.0440177	0.237576
LNC_002987	XLOC_094891	Chr5:13241662-13246057	0.705397	0.124799	0.17692	0.108809	0.388029
LNC_002988	XLOC_094906	Chr5:13923952-13944048	1.50667	0.1	0.0663715	0.0786496	0.319987
LNC_002991	XLOC_095158	Chr5:24340107-24404700	1.13944	0.655977	0.575701	0.276611	0.606592
LNC_002992	XLOC_095199	Chr5:25729636-25732548	2.69918	1.5745	0.583325	0.0159455	0.133955
LNC_002993	XLOC_095337	Chr5:30845860-30861347	2.0616	0.1	0.048506	0.158655	0.461142
LNC_003003	XLOC_096085	Chr5:56536947-56537485	1.94575	0.464311	0.238628	0.190871	0.507086
LNC_003004	XLOC_096211	Chr5:59607475-59647633	15.9336	0.1	0.00627605	0.0786496	0.319987
LNC_003006	XLOC_096242	Chr5:62276099-62621737	25.5773	0.1	0.00390972	0.0116607	0.11096
LNC_003013	XLOC_096742	Chr5:85371670-85372456	19.0872	0.1	0.00523911	0.0416323	0.229279
LNC_003024	XLOC_097367	Chr5:114011188-114031159	0.985221	0.600549	0.609558	0.126731	0.416332
LNC_003027	XLOC_097562	Chr5:120498882-120682283	1.34185	0.886951	0.660991	0.213598	0.537131
LNC_003041	XLOC_097801	Chr5:128432432-128446788	0.818612	0.450248	0.550014	0.0655804	0.303719
LNC_003051	XLOC_097913	Chr5:131641221-131649039	1.54968	0.581928	0.375515	0.230302	0.55729
LNC_003052	XLOC_098051	Chr5:136020940-136023511	5.53008	0.1	0.0180829	0.239689	0.565055
LNC_003065	XLOC_098317	Chr5:146355034-146355518	5.18778	1.87971	0.362334	0.0475418	0.24924
LNC_003066	XLOC_098318	Chr5:146383941-146739418	1.99068	1.12993	0.56761	0.0240441	0.170801
LNC_003069	XLOC_098413	Chr5:148995740-148996774	5.09419	2.02596	0.3977	0.409535	0.724038
LNC_003072	XLOC_098497	Chr5:152643713-152666009	0.580288	0.169474	0.292052	0.000868955	1
LNC_003074	XLOC_098525	Chr5:153675623-153708170	7.66705	0.1	0.0130428	0.239668	0.565055
LNC_003080	XLOC_098944	Chr5:168141546-168734296	1.11222	0.1	0.0899103	0.158655	0.461142
LNC_003082	XLOC_099002	Chr5:171456301-171459488	15.9474	0.1	0.00627061	0.123902	0.411367
LNC_003087	XLOC_099202	Chr5:2632711-2640021	2.10651	0.1	0.0474719	0.0416323	0.229279
LNC_003091	XLOC_099306	Chr5:9119735-9120182	1.86711	0.576197	0.308604	0.292994	0.623647
LNC_003093	XLOC_099325	Chr5:9151996-9153022	1.57722	0.777352	0.492862	0.122176	0.411367
LNC_003097	XLOC_099431	Chr5:12677477-12787221	1.45922	0.889887	0.609837	0.0901685	0.347539
LNC_003099	XLOC_099592	Chr5:16800335-16842803	2.7787	1.81941	0.65477	0.0211866	0.16161
LNC_003101	XLOC_099612	Chr5:17930730-17932703	1.55447	0.718624	0.462295	0.157042	0.461142
LNC_003102	XLOC_099723	Chr5:27271482-27285143	0.68558	0.1	0.145862	0.0136284	1
LNC_003104	XLOC_099880	Chr5:34879514-34962112	4.1518	1.17824	0.28379	0.250236	0.577215
LNC_003110	XLOC_100087	Chr5:47448255-47458049	1.0762	0.1	0.0929195	0.0126737	0.114715
LNC_003111	XLOC_100118	Chr5:48519777-48532321	9.07497	0.1	0.0110193	0.0786496	0.319987
LNC_003113	XLOC_100189	Chr5:51456063-51462502	4.76012	2.65418	0.557587	0.035668	0.217825
LNC_003120	XLOC_100223	Chr5:51927828-52385754	2.0769	1.30219	0.626987	0.0376202	0.224134
LNC_003127	XLOC_100295	Chr5:55931759-55940038	4.21544	0.1	0.0237223	0.0416323	0.229279
LNC_003130	XLOC_100611	Chr5:63653285-63662681	3.83518	0.1	0.0260744	0.0227501	0.165181
LNC_003131	XLOC_100613	Chr5:63662828-63688135	1.28904	0.1	0.0775771	0.0416323	0.229279
LNC_003132	XLOC_100625	Chr5:63718955-63779395	0.934782	0.1	0.106977	0.0126737	0.114715
LNC_003133	XLOC_100717	Chr5:66292600-66305773	3.34748	0.1	0.0298732	0.0126737	0.114715
LNC_003141	XLOC_101325	Chr5:92028719-92029902	2.7089	1.7062	0.62985	0.134799	0.43005
LNC_003147	XLOC_101359	Chr5:93488518-94537673	0.837177	0.319814	0.382015	0.000516091	0.0105969
LNC_003150	XLOC_101370	Chr5:93488518-94537673	1.90682	0.1	0.0524433	2.1409e-15	3.81686e-13
LNC_003158	XLOC_101421	Chr5:94883867-94952641	2.03125	1.31509	0.647429	0.273638	0.603836
LNC_003162	XLOC_101609	Chr5:106246427-106297062	0.574543	0.318237	0.553896	0.00227573	1
LNC_003163	XLOC_101638	Chr5:106992729-107001003	0.901122	0.1	0.110973	0.158655	0.461142
LNC_003165	XLOC_101702	Chr5:110005867-110016938	1.25076	0.503561	0.402604	0.43075	0.740397
LNC_003168	XLOC_101936	Chr5:120340645-120492487	2.10367	0.1	0.047536	0.124064	0.411367
LNC_003169	XLOC_102072	Chr5:128190707-128210445	0.848023	0.1	0.117921	0.000782701	0.0149326
LNC_003171	XLOC_102173	Chr5:133213073-133216826	1.19397	0.1	0.0837542	0.0416323	0.229279
LNC_003175	XLOC_102339	Chr5:139007641-139077377	11.0621	0.1	0.00903987	0.124	0.411367
LNC_003176	XLOC_102395	Chr5:140923913-140940905	1.09015	0.568453	0.521445	0.0177228	0.14471
LNC_003177	XLOC_102405	Chr5:141512748-141514540	0.840372	0.162906	0.19385	0.00911416	0.0938101
LNC_003180	XLOC_102424	Chr5:142512099-142513043	1.26443	0.0750022	0.059317	0.164144	0.469155
LNC_003182	XLOC_102427	Chr5:142626613-142628912	1.1285	0.666851	0.590918	0.0799714	0.323529
LNC_003187	XLOC_102533	Chr5:147714162-147716485	2.41122	0.78681	0.326312	0.461049	0.760468
LNC_003189	XLOC_102593	Chr5:150175121-150223693	0.890792	0.15484	0.173823	0.0219681	0.165181
LNC_003190	XLOC_102594	Chr5:150175121-150223693	1.03554	0.371271	0.358529	0.0134574	0.119543
LNC_003195	XLOC_102811	Chr5:156396694-156564037	22.1164	0.1	0.00452153	0.0368052	0.220724
LNC_003203	XLOC_102955	Chr5:160774871-160963858	2.65264	1.23269	0.464703	0.00501888	0.0614662
LNC_003207	XLOC_103009	Chr5:161117325-161153026	0.965751	0.1	0.103546	2.19437e-13	3.04982e-11
LNC_003209	XLOC_103052	Chr5:161465982-161730164	1.45914	0.660077	0.452374	0.126937	0.416647
LNC_003210	XLOC_103055	Chr5:161465982-161730164	1.79103	0.195011	0.108882	0.126266	0.415385
LNC_003213	XLOC_103119	Chr5:164165357-164235265	1.20582	0.220905	0.183199	0.116115	0.402103
LNC_003219	XLOC_103230	Chr5:166533180-166601684	3.28438	1.16162	0.35368	0.494291	0.783393
LNC_003220	XLOC_103231	Chr5:166533180-166601684	1.10347	0.1	0.0906232	0.0206123	0.158906
LNC_003229	XLOC_103311	Chr5:169519211-169567107	1.78054	1.01984	0.57277	0.485596	0.778104
LNC_003231	XLOC_103450	Chr5:172031727-172032285	2.29898	0.1	0.0434976	0.0013499	0.022958
LNC_003232	XLOC_103516	Chr5:172986262-173015494	2.51346	0.1	0.0397858	0.0227501	0.165181
LNC_003233	XLOC_103521	Chr5:173021526-173046194	1.03952	0.598334	0.575587	0.177832	0.489677
LNC_003251	XLOC_104354	Chr6:30540554-30594199	0.792322	0.359852	0.454174	0.310399	0.640469
LNC_003257	XLOC_104362	Chr6:30599815-30603476	0.741749	0.127833	0.17234	0.00883216	0.0915845
LNC_003260	XLOC_104496	Chr6:34566417-34570192	1.46174	0.1	0.0684116	0.000782701	0.0149326
LNC_003262	XLOC_104597	Chr6:37001355-37122023	0.668446	0.0630341	0.0942995	0.0237746	1
LNC_003268	XLOC_104963	Chr6:43863714-43868076	1.18603	0.647067	0.545574	0.0199493	0.156632
LNC_003276	XLOC_105367	Chr6:60402794-60405033	5.01327	3.02409	0.603217	0.0238212	0.16997
LNC_003278	XLOC_105373	Chr6:60526595-60527371	4.15658	1.28546	0.309259	0.0202602	0.157993
LNC_003294	XLOC_105949	Chr6:80690299-80715538	1.70712	0.1	0.0585782	0.0590851	0.285871
LNC_003298	XLOC_106057	Chr6:87066455-87077014	15.9336	0.1	0.00627605	0.0786496	0.319987
LNC_003300	XLOC_106179	Chr6:93705917-93710381	2.28973	0.1	0.0436733	0.0786496	0.319987
LNC_003307	XLOC_106358	Chr6:101373746-101382318	1.65669	0.94902	0.572841	0.0452624	0.241552
LNC_003312	XLOC_106504	Chr6:106414110-106420483	1.19404	0.290591	0.243368	9.77004e-05	0.00266419
LNC_003314	XLOC_106504	Chr6:106414110-106420483	1.85168	1.13923	0.615241	0.0473774	0.248725
LNC_003318	XLOC_106522	Chr6:107151006-107152136	1.16226	0.63681	0.547907	0.394844	0.713784
LNC_003325	XLOC_106679	Chr6:111456186-111509488	0.787636	0.329185	0.417941	0.140306	0.438897
LNC_003334	XLOC_106899	Chr6:124474691-124501435	18.6991	0.1	0.00534785	0.0786496	0.319987
LNC_003340	XLOC_107115	Chr6:135722302-135722775	15.3284	0.1	0.00652384	0.0786496	0.319987
LNC_003346	XLOC_107386	Chr6:2539166-2541700	1.36394	0.740028	0.542566	0.318045	0.64764
LNC_003361	XLOC_108069	Chr6:27631363-27656794	0.974172	0.1	0.102651	0.00407549	0.0525463
LNC_003363	XLOC_108084	Chr6:28515024-28544790	12.7307	0.1	0.00785503	0.123996	0.411367
LNC_003367	XLOC_108154	Chr6:30450482-30462313	1.97593	0.992412	0.502251	0.039487	0.229279
LNC_003370	XLOC_108157	Chr6:30464403-30466837	2.8028	1.1208	0.399886	0.0447244	0.23967
LNC_003374	XLOC_108174	Chr6:30540554-30594199	11.9711	0.1	0.00835345	0.144	0.444484
LNC_003378	XLOC_108562	Chr6:48452368-48857936	10.3378	0.1	0.00967324	0.124043	0.411367
LNC_003379	XLOC_108602	Chr6:50297920-50298801	0.873044	0.1	0.114542	0.00407549	0.0525463
LNC_003382	XLOC_108723	Chr6:54093042-54103538	0.366739	0.0159136	0.0433922	0.0189888	1
LNC_003389	XLOC_109055	Chr6:69674499-69677938	0.632455	0.341375	0.539762	0.476452	1
LNC_003395	XLOC_109411	Chr6:82966871-83009064	26.461	0.1	0.00377915	0.0786496	0.319987
LNC_003400	XLOC_109628	Chr6:91595822-91612377	0.945015	0.506901	0.536395	0.220963	0.544997
LNC_003403	XLOC_109750	Chr6:96810906-96858828	1.28484	0.811893	0.631902	0.0260288	0.180057
LNC_003404	XLOC_109850	Chr6:102311115-102338520	3.66412	0.835829	0.228112	6.88827e-12	7.77592e-10
LNC_003411	XLOC_109985	Chr6:107591970-107596621	1.2914	0.290964	0.225309	0.173693	0.482839
LNC_003412	XLOC_110006	Chr6:107704886-107778342	0.935086	0.204394	0.218583	0.309387	0.639442
LNC_003413	XLOC_110077	Chr6:111642410-111740481	12.2772	0.1	0.00814518	0.0786496	0.319987
LNC_003416	XLOC_110329	Chr6:124185116-124185450	17.2427	0.1	0.00579956	0.0786496	0.319987
LNC_003417	XLOC_110354	Chr6:125319249-125320361	1.20079	0.1	0.0832785	0.0416323	0.229279
LNC_003418	XLOC_110365	Chr6:125593042-125594336	0.891198	0.521594	0.585273	0.336861	0.664885
LNC_003419	XLOC_110385	Chr6:126599829-126600108	12.7248	0.1	0.00785867	0.0786496	0.319987
LNC_003422	XLOC_110512	Chr6:133664399-133677326	18.2183	5.5542	0.304869	8.32301e-05	0.00233831
LNC_003424	XLOC_110523	Chr6:134804140-134939358	24.1941	0.1	0.00413324	0.123917	0.411367
LNC_003425	XLOC_110528	Chr6:134958853-135089409	10.6886	0.1	0.00935576	0.124086	0.411367
LNC_003426	XLOC_110529	Chr6:134958853-135089409	0.821158	0.1	0.121779	0.239731	0.565055
LNC_003427	XLOC_110553	Chr6:136004213-136011406	30.4479	0.1	0.0032843	0.0786496	0.319987
LNC_003428	XLOC_110562	Chr6:136330382-136379348	4.77321	0.1	0.0209503	0.0667181	0.30413
LNC_003430	XLOC_110589	Chr6:137288809-137311932	0.785896	0.11891	0.151305	0.0799562	0.323529
LNC_003431	XLOC_110590	Chr6:137288809-137311932	2.33259	0.1	0.0428708	0.0667933	0.30413
LNC_003432	XLOC_110710	Chr6:143891660-143917575	0.556257	0.1	0.179773	0.239187	1
LNC_003435	XLOC_110758	Chr7:382136-384589	1.27388	0.737064	0.578598	0.280993	0.611528
LNC_003438	XLOC_110766	Chr7:415624-454111	4.22005	1.16648	0.276414	0.000258617	0.00600674
LNC_003445	XLOC_110782	Chr7:571216-711238	0.793335	0.521523	0.657381	0.491336	0.781441
LNC_003447	XLOC_110785	Chr7:743484-744240	2.45553	0.550221	0.224074	0.0534776	0.269273
LNC_003452	XLOC_110789	Chr7:1009517-1022077	1.5857	0.537639	0.339055	0.0679465	0.307078
LNC_003453	XLOC_110789	Chr7:1009517-1022077	0.989114	0.1	0.101101	5.93357e-05	0.00176106
LNC_003468	XLOC_111060	Chr7:9999664-10010723	0.957259	0.434256	0.453645	0.0811118	0.326097
LNC_003470	XLOC_111108	Chr7:11261200-11266630	22.1398	0.1	0.00451675	0.0786496	0.319987
LNC_003471	XLOC_111109	Chr7:11267217-11294249	17.2444	0.1	0.00579898	0.124083	0.411367
LNC_003474	XLOC_111275	Chr7:14374357-14402010	12.7248	0.1	0.00785867	0.0786496	0.319987
LNC_003477	XLOC_111465	Chr7:19677033-19677377	3.35932	0.1	0.0297679	0.0227501	0.165181
LNC_003490	XLOC_111703	Chr7:26501722-26514731	0.508217	0.322689	0.634943	0.269258	1
LNC_003491	XLOC_111716	Chr7:26986846-26990162	1.71101	0.764653	0.446902	0.130249	0.421557
LNC_003493	XLOC_111793	Chr7:28816044-28818123	0.705908	0.277653	0.393327	0.168111	0.475363
LNC_003494	XLOC_111814	Chr7:29071089-29072911	2.01991	0.1	0.0495072	0.0786496	0.319987
LNC_003497	XLOC_112007	Chr7:41282651-41286258	29.2335	0.1	0.00342073	0.0416323	0.229279
LNC_003502	XLOC_112207	Chr7:48782709-48860479	4.30112	2.32141	0.539722	0.00920757	0.094342
LNC_003504	XLOC_112209	Chr7:48782709-48860479	1.38802	0.1	0.0720451	3.68698e-05	0.00117091
LNC_003505	XLOC_112209	Chr7:48782709-48860479	0.707953	0.1	0.141252	0.00446851	0.056542
LNC_003506	XLOC_112211	Chr7:48860557-48863598	2.43165	1.53814	0.63255	0.040094	0.229279
LNC_003508	XLOC_112437	Chr7:60385687-60416925	10.7017	0.1	0.00934431	0.0667605	0.30413
LNC_003511	XLOC_112541	Chr7:65759291-65768967	1.35977	0.712418	0.523925	0.00227967	0.0343926
LNC_003513	XLOC_112597	Chr7:70355740-70356265	11.19	0.1	0.00893655	0.0227501	0.165181
LNC_003514	XLOC_112605	Chr7:70469311-70476340	2.15007	0.1	0.0465101	0.0666484	0.30413
LNC_003515	XLOC_112616	Chr7:70846343-70926903	20.5328	0.1	0.00487026	0.0416323	0.229279
LNC_003517	XLOC_112882	Chr7:79399170-79413071	2.73459	1.5505	0.566995	0.300235	0.631047
LNC_003523	XLOC_113122	Chr7:94698986-94755924	11.0638	0.1	0.00903849	0.123964	0.411367
LNC_003525	XLOC_113166	Chr7:98118984-98204936	16.0948	0.1	0.00621319	0.112673	0.396179
LNC_003528	XLOC_113211	Chr7:99409999-99450357	1.64593	0.623997	0.379115	0.0626482	0.295911
LNC_003529	XLOC_113212	Chr7:99409999-99450357	7.37684	0.1	0.0135559	0.158655	0.461142
LNC_003534	XLOC_113336	Chr7:102650146-102869518	1.0228	0.413743	0.40452	0.00253474	0.0369836
LNC_003539	XLOC_113751	Chr7:116269859-116270720	8.79367	0.1	0.0113718	0.0786496	0.319987
LNC_003540	XLOC_113787	Chr7:117230318-117289961	2.20322	0.1	0.0453881	0.00220442	0.0335412
LNC_003542	XLOC_113834	Chr7:118156945-118396728	1.43223	0.1	0.0698212	0.0203755	0.158558
LNC_003545	XLOC_113875	Chr7:120434472-120436236	1.38614	0.148427	0.107079	0.0331541	0.209245
LNC_003547	XLOC_113901	Chr7:121063826-121074829	1.02341	0.272755	0.266516	0.0944031	0.357752
LNC_003551	XLOC_114039	Chr7:124758377-124929025	1.42277	0.1	0.0702854	4.48935e-10	3.84285e-08
LNC_003554	XLOC_114097	Chr7:127329562-127448252	1.05806	0.359663	0.339927	0.00100173	0.0181851
LNC_003556	XLOC_114150	Chr7:130188579-130227111	1.39532	0.367308	0.263243	0.00149718	0.0248577
LNC_003560	XLOC_114200	Chr7:132071115-132200910	10.4051	0.1	0.00961067	0.0667065	0.30413
LNC_003565	XLOC_114325	Chr7:135077804-135085690	2.0391	0.224415	0.110056	0.0353726	0.217208
LNC_003566	XLOC_114351	Chr7:135997380-135998248	6.26831	1.98619	0.316862	0.294108	0.624526
LNC_003567	XLOC_114353	Chr7:136103562-136104342	1.22798	0.29194	0.23774	0.0661101	0.30413
LNC_003568	XLOC_114354	Chr7:136104451-136105718	1.1086	0.721183	0.650535	0.286155	0.61649
LNC_003569	XLOC_114355	Chr7:136114178-136114727	0.803104	0.1	0.124517	0.158655	0.461142
LNC_003572	XLOC_114412	Chr7:139724345-139743522	0.527926	0.1	0.18942	0.0366184	1
LNC_003575	XLOC_114527	Chr7:142770326-142775493	1.18188	0.183087	0.154912	0.08108	0.326076
LNC_003576	XLOC_114556	Chr7:143721087-143738295	15.9336	0.1	0.00627605	0.0786496	0.319987
LNC_003577	XLOC_114587	Chr7:144436533-144437200	7.55773	0.1	0.0132315	0.0786496	0.319987
LNC_003579	XLOC_114693	Chr7:475007-499827	1.33718	0.752033	0.562402	0.216438	0.540124
LNC_003584	XLOC_114705	Chr7:571216-711238	2.75675	0.673492	0.244307	0.132268	0.425282
LNC_003605	XLOC_114812	Chr7:2061430-2064166	1.03315	0.292688	0.283297	0.0372283	0.222466
LNC_003606	XLOC_114855	Chr7:2875908-2904453	4.35617	2.3547	0.540544	0.252083	0.57951
LNC_003607	XLOC_114856	Chr7:2875908-2904453	1.63722	0.708587	0.432799	0.197508	0.516551
LNC_003610	XLOC_114986	Chr7:9984533-9993109	7.12677	1.78506	0.250473	0.00536735	0.0645855
LNC_003617	XLOC_115264	Chr7:15075644-15078134	0.947978	0.435885	0.459805	0.0233269	0.168013
LNC_003618	XLOC_115356	Chr7:18440741-18491448	1.17533	0.644562	0.548409	0.395569	0.714745
LNC_003620	XLOC_115426	Chr7:20098986-20103291	1.16429	0.1	0.0858893	0.0786496	0.319987
LNC_003621	XLOC_115433	Chr7:20132185-20133716	23.1281	0.1	0.00432374	0.0786496	0.319987
LNC_003624	XLOC_115454	Chr7:20236809-20253605	1.08269	0.489617	0.452223	0.163742	0.468468
LNC_003627	XLOC_115457	Chr7:20255593-20586369	0.881328	0.415416	0.471352	0.499822	0.786086
LNC_003634	XLOC_115463	Chr7:20255593-20586369	0.933544	0.451514	0.483656	0.139928	0.438565
LNC_003642	XLOC_115469	Chr7:20255593-20586369	1.17753	0.511411	0.434308	0.0854466	0.336309
LNC_003646	XLOC_115477	Chr7:20586699-20734580	0.71114	0.107058	0.150544	0.197726	0.516724
LNC_003647	XLOC_115479	Chr7:20586699-20734580	1.59019	0.514792	0.32373	0.129621	0.420694
LNC_003648	XLOC_115481	Chr7:20586699-20734580	1.1665	0.642148	0.550491	0.165728	0.471572
LNC_003651	XLOC_115543	Chr7:22323412-22340689	0.904504	0.231024	0.255415	0.235139	0.56134
LNC_003652	XLOC_115543	Chr7:22323412-22340689	0.605154	0.231782	0.383013	0.430497	1
LNC_003657	XLOC_115586	Chr7:22678140-22680051	0.97195	0.1	0.102886	0.0227501	0.165181
LNC_003659	XLOC_115592	Chr7:22784473-22787695	5.69033	3.30799	0.581335	0.00797894	0.084917
LNC_003671	XLOC_115975	Chr7:39002158-39201060	1.08524	0.27976	0.257786	0.0951744	0.359438
LNC_003677	XLOC_116364	Chr7:61426720-61438912	6.5974	0.1	0.0151575	0.158655	0.461142
LNC_003678	XLOC_116396	Chr7:62205721-62214731	0.917457	0.164711	0.17953	0.111831	0.394334
LNC_003681	XLOC_116519	Chr7:65616176-65653052	10.6973	0.1	0.00934815	0.123892	0.411367
LNC_003702	XLOC_117339	Chr7:99189346-99194286	23.1281	0.1	0.00432374	0.0786496	0.319987
LNC_003703	XLOC_117345	Chr7:99251473-99254211	5.06283	0.1	0.0197518	0.0590851	0.285871
LNC_003705	XLOC_117366	Chr7:99340042-99343070	1.16181	0.701712	0.603982	0.0921148	0.352362
LNC_003706	XLOC_117368	Chr7:99344801-99356102	1.30042	0.768484	0.590951	0.02178	0.164245
LNC_003709	XLOC_117432	Chr7:100940550-101014981	7.55773	0.1	0.0132315	0.0786496	0.319987
LNC_003719	XLOC_117798	Chr7:114423212-114425982	0.97833	0.353624	0.361457	0.00337738	0.0459761
LNC_003721	XLOC_117937	Chr7:115766712-115828514	1.5141	0.264187	0.174485	0.0138165	0.121487
LNC_003724	XLOC_118055	Chr7:118150980-118156300	5.66574	0.1	0.0176499	1.15745e-15	2.18403e-13
LNC_003730	XLOC_118189	Chr7:122919261-122919696	2.80184	0.1	0.0356908	0.00407549	0.0525463
LNC_003731	XLOC_118198	Chr7:122979020-123027150	0.753396	0.1	0.132732	0.239732	0.565055
LNC_003732	XLOC_118279	Chr7:124938939-124948436	2.69341	1.64952	0.612428	0.488043	0.779567
LNC_003733	XLOC_118337	Chr7:130058251-130071075	1.89273	0.365584	0.193152	0.262479	0.591367
LNC_003735	XLOC_118363	Chr7:130431212-130440703	7.66547	0.1	0.0130455	0.239713	0.565055
LNC_003736	XLOC_118377	Chr7:130738332-130738882	7.13273	0.1	0.0140199	0.0786496	0.319987
LNC_003744	XLOC_118672	Chr7:142397370-142464158	10.6942	0.1	0.00935086	0.12396	0.411367
LNC_003749	XLOC_118733	Chr7:144064930-144101893	2.92905	0.1	0.0341408	0.0364865	0.220724
LNC_003753	XLOC_118941	Chr8:6315864-6318481	1.24288	0.497031	0.399903	0.00315905	0.0437646
LNC_003754	XLOC_118956	Chr8:6465886-6581406	14.2077	0.1	0.00703844	0.0786496	0.319987
LNC_003756	XLOC_119179	Chr8:21922514-21968495	15.3556	0.1	0.00651228	0.123688	0.411367
LNC_003757	XLOC_119187	Chr8:22184997-22186363	2.49108	0.1	0.0401432	0.0416323	0.229279
LNC_003759	XLOC_119404	Chr8:31249599-31256891	0.812696	0.17579	0.216305	0.162213	0.466189
LNC_003760	XLOC_119435	Chr8:32434180-32434849	1.39464	0.378955	0.271722	0.0993217	0.366847
LNC_003763	XLOC_119455	Chr8:32950874-33017854	1.50677	0.173053	0.11485	0.00544685	0.0650677
LNC_003765	XLOC_119587	Chr8:39932438-39939846	16.571	0.1	0.00603464	0.0786496	0.319987
LNC_003766	XLOC_119594	Chr8:40015048-40023193	1.96206	1.18919	0.606093	0.128848	0.419502
LNC_003772	XLOC_119914	Chr8:49114989-49158971	9.99829	0.1	0.0100017	0.0786496	0.319987
LNC_003773	XLOC_119915	Chr8:49184856-49185872	1.68284	0.766419	0.455432	0.106993	0.383909
LNC_003780	XLOC_120001	Chr8:52003494-52014587	2.69311	0.813896	0.302214	2.69723e-06	0.000115441
LNC_003789	XLOC_120067	Chr8:53839097-53901358	1.62654	0.1	0.0614802	0.0667767	0.30413
LNC_003790	XLOC_120092	Chr8:55416024-55467688	2.29487	0.1	0.0435755	0.00616821	0.0715042
LNC_003793	XLOC_120222	Chr8:59122426-59139946	0.749837	0.204877	0.273229	0.245858	0.571814
LNC_003795	XLOC_120262	Chr8:61194874-61195816	1.1359	0.1	0.0880359	0.0416323	0.229279
LNC_003797	XLOC_120286	Chr8:61823118-61832386	1.17265	0.620904	0.529488	0.0455929	0.242565
LNC_003799	XLOC_120305	Chr8:62386805-62399648	2.58797	0.1	0.0386403	0.0786496	0.319987
LNC_003800	XLOC_120386	Chr8:65481591-65588156	1.8625	0.836325	0.449034	0.162982	0.467672
LNC_003802	XLOC_120564	Chr8:71745895-71784551	21.3116	0.1	0.00469228	0.0416323	0.229279
LNC_003803	XLOC_120593	Chr8:73908420-73911524	20.3238	0.1	0.00492034	0.0786496	0.319987
LNC_003804	XLOC_120639	Chr8:74588031-74591899	9.98597	0.236949	0.0237282	0	0
LNC_003807	XLOC_120667	Chr8:75222641-75247734	4.15158	0.1	0.0240872	2.81966e-09	2.13756e-07
LNC_003811	XLOC_120774	Chr8:79633079-79634176	1.04328	0.299241	0.286827	0.055187	0.275183
LNC_003814	XLOC_120932	Chr8:89177957-89178760	2.63769	0.444067	0.168355	0.09827	0.365735
LNC_003819	XLOC_121213	Chr8:97474091-97494834	1.57237	0.1	0.0635983	0.124004	0.411367
LNC_003822	XLOC_121382	Chr8:107686268-107698551	8.39249	0.1	0.0119154	0.0416323	0.229279
LNC_003824	XLOC_121415	Chr8:109839476-109843436	0.900441	0.137173	0.15234	0.0783884	0.319987
LNC_003826	XLOC_121441	Chr8:111431386-111431761	3.98685	0.1	0.0250825	0.0227501	0.165181
LNC_003828	XLOC_121451	Chr8:111673546-111777677	27.7149	0.1	0.00360817	0.124065	0.411367
LNC_003831	XLOC_121589	Chr8:116873720-116965409	1.86463	1.22221	0.655471	0.443932	0.748372
LNC_003834	XLOC_121598	Chr8:117241494-117241951	14.7537	0.1	0.00677796	0.0786496	0.319987
LNC_003842	XLOC_121962	Chr8:130120522-130127392	7.07896	0.1	0.0141264	0.0667313	0.30413
LNC_003846	XLOC_122008	Chr8:131101515-131527340	1.60769	0.835845	0.519904	0.0115859	0.110764
LNC_003859	XLOC_122234	Chr8:8612578-8613526	2.4296	0.1	0.041159	0.0590851	0.285871
LNC_003870	XLOC_122530	Chr8:21853368-21858193	8.52447	0.1	0.0117309	0.0786496	0.319987
LNC_003874	XLOC_122715	Chr8:30397636-30429455	2.61863	1.24126	0.474011	2.33832e-08	1.53421e-06
LNC_003882	XLOC_122924	Chr8:39848447-39865205	1.00774	0.628977	0.624146	0.284456	0.614582
LNC_003889	XLOC_123174	Chr8:49432478-49433355	0.937366	0.1	0.106682	0.00233887	0.0348083
LNC_003892	XLOC_123418	Chr8:59111270-59121539	0.748643	0.261207	0.348907	0.114239	0.39926
LNC_003893	XLOC_123437	Chr8:59711548-59766889	3.87665	0.1	0.0257955	0.123647	0.411367
LNC_003900	XLOC_123548	Chr8:62763456-62809893	2.50732	0.1	0.0398832	0.0786496	0.319987
LNC_003904	XLOC_123797	Chr8:69168773-69169391	1.70764	0.972941	0.569758	0.426288	0.736826
LNC_003906	XLOC_124021	Chr8:76977821-77022837	0.829907	0.122954	0.148154	0.0356008	0.217611
LNC_003911	XLOC_124204	Chr8:87630915-87731269	2.87639	0.1	0.0347658	0.0416323	0.229279
LNC_003912	XLOC_124232	Chr8:89046277-89048001	6.46138	0.1	0.0154766	0.0416323	0.229279
LNC_003914	XLOC_124305	Chr8:91461084-91464105	8.62133	0.1	0.0115991	0.158655	0.461142
LNC_003915	XLOC_124337	Chr8:93488509-93495130	1.77389	0.565632	0.318865	0.159812	0.463149
LNC_003920	XLOC_124581	Chr8:98181794-98193381	4.21544	0.1	0.0237223	0.0416323	0.229279
LNC_003921	XLOC_124610	Chr8:99450632-99520320	1.19414	0.1	0.0837423	0.0126737	0.114715
LNC_003923	XLOC_124885	Chr8:111986254-111991451	0.761666	0.405489	0.532371	0.431744	0.740949
LNC_003927	XLOC_124936	Chr8:114087650-114088454	7.86041	3.66236	0.465925	0.0947151	0.358477
LNC_003928	XLOC_124936	Chr8:114087650-114088454	1.98885	0.1	0.0502803	0.029461	0.194832
LNC_003933	XLOC_125047	Chr8:117455261-117476734	24.1747	0.1	0.00413656	0.0786496	0.319987
LNC_003935	XLOC_125066	Chr8:118206697-118325537	18.7621	0.1	0.00532989	0.036635	0.220724
LNC_003936	XLOC_125075	Chr8:118570502-118628651	1.31568	0.1	0.0760063	0.0367717	0.220724
LNC_003939	XLOC_125157	Chr8:121290801-121365279	2.55845	0.1	0.0390862	0.0227501	0.165181
LNC_003941	XLOC_125190	Chr8:121625317-121626425	1.7091	0.55648	0.325598	0.0882724	0.342993
LNC_003946	XLOC_125484	Chr8:126845838-126857179	1.21466	0.1	0.0823276	0.0416323	0.229279
LNC_003947	XLOC_125490	Chr8:126907713-126911633	4.53749	0.1	0.0220386	0.158655	0.461142
LNC_003950	XLOC_125548	Chr8:128790347-128805435	11.5147	0.1	0.00868455	0.122661	0.411367
LNC_003952	XLOC_125570	Chr8:129610762-129614974	0.69091	0.1	0.144737	0.0013499	1
LNC_003954	XLOC_125612	Chr8:131568765-131570239	1.01304	0.183087	0.18073	0.113229	0.397539
LNC_003957	XLOC_125680	Chr9:772222-798299	0.883664	0.1	0.113165	0.0013499	0.022958
LNC_003958	XLOC_125861	Chr9:7392388-7393082	1.7688	0.415544	0.23493	0.18608	0.500766
LNC_003959	XLOC_125863	Chr9:7418618-7425416	0.768436	0.210372	0.273766	0.246574	0.572806
LNC_003962	XLOC_125870	Chr9:7471978-7472688	2.15379	0.1	0.0464298	0.158655	0.461142
LNC_003965	XLOC_125942	Chr9:8883230-8899667	2.1698	0.1	0.0460872	0.0416323	0.229279
LNC_003968	XLOC_126011	Chr9:10972350-10991927	30.5203	0.1	0.00327651	0.0665868	0.30413
LNC_003970	XLOC_126032	Chr9:11531884-11564839	0.51113	0.172915	0.338299	0.10454	1
LNC_003983	XLOC_126073	Chr9:12168714-12337788	1.42507	0.445828	0.312846	0.00314553	0.043624
LNC_003989	XLOC_126350	Chr9:28442228-28973246	1.70469	0.764084	0.448225	0.0538501	0.270498
LNC_003991	XLOC_126468	Chr9:37902302-38196273	12.7254	0.1	0.0078583	0.124096	0.411367
LNC_003992	XLOC_126469	Chr9:37902302-38196273	19.4899	0.1	0.00513086	0.124096	0.411367
LNC_003998	XLOC_126693	Chr9:48072057-48072754	2.1484	0.521891	0.242921	0.19645	0.515366
LNC_004002	XLOC_126769	Chr9:49475978-49476601	14.3027	9.53171	0.666427	0.162524	0.466823
LNC_004008	XLOC_127031	Chr9:61756427-61810417	0.900022	0.237821	0.264239	0.0961938	0.362019
LNC_004015	XLOC_127539	Chr9:82446632-82461903	4.03591	0.1	0.0247776	0.124091	0.411367
LNC_004018	XLOC_127664	Chr9:88672031-88672677	3.07915	1.18457	0.384707	0.0442505	0.23797
LNC_004020	XLOC_127835	Chr9:93368931-93377643	6.22447	1.5634	0.25117	0.347828	0.674053
LNC_004022	XLOC_127979	Chr9:100121488-100124441	2.02739	0.1	0.0493245	0.0416323	0.229279
LNC_004023	XLOC_127983	Chr9:100171771-100253609	0.895886	0.481785	0.537775	0.437687	0.744125
LNC_004028	XLOC_128188	Chr9:110411352-110414698	14.2077	0.1	0.00703844	0.0786496	0.319987
LNC_004031	XLOC_128200	Chr9:110936683-110958984	1.85736	1.13416	0.61063	0.00521641	0.0631613
LNC_004042	XLOC_128598	Chr9:122000981-122067632	1.18514	0.698786	0.589623	0.326505	0.655724
LNC_004047	XLOC_128702	Chr9:4490712-4493872	1.06886	0.398468	0.372797	0.0582323	0.28387
LNC_004048	XLOC_128715	Chr9:4513904-4514252	7.3408	0.1	0.0136225	0.0786496	0.319987
LNC_004050	XLOC_128769	Chr9:7446433-7456627	2.09902	0.731792	0.348635	0.258906	0.587258
LNC_004051	XLOC_128769	Chr9:7446433-7456627	0.984985	0.583005	0.591892	0.375536	0.698132
LNC_004055	XLOC_128807	Chr9:8455056-8627315	5.63296	1.81881	0.322887	0.00507013	0.0618245
LNC_004056	XLOC_128809	Chr9:8455056-8627315	1.74896	1.08376	0.61966	0.369752	0.692721
LNC_004058	XLOC_128812	Chr9:8455056-8627315	3.89927	2.17409	0.557563	0.0341136	0.212652
LNC_004059	XLOC_128813	Chr9:8455056-8627315	2.40525	0.957277	0.397995	0.0496538	0.256617
LNC_004069	XLOC_128927	Chr9:11901736-11902339	4.51878	0.1	0.0221299	0.0416323	0.229279
LNC_004070	XLOC_128952	Chr9:13827212-13828012	1.07746	0.497618	0.461844	0.262927	0.591869
LNC_004073	XLOC_129017	Chr9:15418322-15510647	1.1607	0.753686	0.649337	0.219903	0.543789
LNC_004077	XLOC_129070	Chr9:16586755-16609631	1.4512	0.14394	0.0991869	0.257982	0.586088
LNC_004080	XLOC_129123	Chr9:18510877-18511386	1.95796	0.1	0.0510736	0.0227501	0.165181
LNC_004084	XLOC_129183	Chr9:21094909-21095683	29.0369	0.1	0.00344389	0.0786496	0.319987
LNC_004090	XLOC_129282	Chr9:28018514-28028323	7.87429	4.46351	0.566846	1.26954e-05	0.000459023
LNC_004092	XLOC_129411	Chr9:40972088-40988790	1.36719	0.490697	0.358909	0.124288	0.411812
LNC_004094	XLOC_129516	Chr9:46657574-46782545	0.91192	0.163629	0.179434	0.245981	0.572045
LNC_004096	XLOC_129551	Chr9:49013936-49017044	10.3997	0.1	0.00961566	0.0416323	0.229279
LNC_004098	XLOC_129647	Chr9:52023294-52059217	12.7248	0.1	0.00785867	0.0786496	0.319987
LNC_004099	XLOC_129788	Chr9:55375190-55378175	1.73109	0.986206	0.569702	0.0323849	0.206842
LNC_004106	XLOC_130103	Chr9:70804695-70819466	1.6374	0.251603	0.15366	3.10862e-14	4.84103e-12
LNC_004110	XLOC_130186	Chr9:73492959-73529120	4.52034	0.1	0.0221222	0.06674	0.30413
LNC_004112	XLOC_130255	Chr9:82053580-82068464	1.20731	0.346535	0.287031	0.264254	0.592911
LNC_004115	XLOC_130460	Chr9:92834346-92895778	8.45724	2.41635	0.285714	0.0199445	0.156632
LNC_004117	XLOC_130505	Chr9:94702128-94850771	2.67531	0.1	0.0373788	0.0664964	0.30413
LNC_004120	XLOC_130681	Chr9:106034987-106042494	1.49999	0.269402	0.179603	0.233423	0.559761
LNC_004124	XLOC_130708	Chr9:106476181-106476782	10.335	0.1	0.00967586	0.0786496	0.319987
LNC_004125	XLOC_130827	Chr9:110467504-110468002	1.40792	0.1	0.0710268	0.0227501	0.165181
LNC_004126	XLOC_130903	Chr9:114348183-114355767	1.3752	0.709314	0.51579	0.35043	0.67579
LNC_004128	XLOC_130971	Chr9:117781973-117794955	1.0126	0.310573	0.306708	0.140474	0.439191
LNC_004130	XLOC_131131	ChrAABR07024206.1:1945-8593	1.72954	0.526462	0.304394	0.433542	0.74158
LNC_004135	XLOC_131199	ChrKL567919.1:12700-23973	0.991093	0.518575	0.523235	0.195167	0.513514
LNC_004141	XLOC_131392	ChrKL568097.1:37338-40622	5.71039	3.50134	0.613153	0.00633206	0.0728159
LNC_004142	XLOC_131788	ChrKL568150.1:816878-864591	8.02028	0.1	0.0124684	0.0786496	0.319987
LNC_004143	XLOC_132166	ChrKL568161.1:3179480-3187414	0.812002	0.1	0.123152	0.158655	0.461142
LNC_004149	XLOC_132582	ChrKL568417.1:47540-48156	0.9822	0.1	0.101812	0.0126737	0.114715
LNC_004150	XLOC_132674	ChrKL568448.1:10232-11856	3.19858	1.8665	0.58354	0.0332878	0.209718
LNC_004156	XLOC_133053	ChrX:13905197-13917536	4.71696	1.83852	0.389768	0.399378	0.717665
LNC_004158	XLOC_133160	ChrX:15695565-15707436	1.10983	0.1	0.0901039	0.00715294	0.0780595
LNC_004161	XLOC_133313	ChrX:21170398-21170820	2.13534	0.1	0.0468309	0.0126737	0.114715
LNC_004167	XLOC_133389	ChrX:22878406-22892448	0.983717	0.573999	0.5835	0.237725	0.564385
LNC_004182	XLOC_134136	ChrX:48424966-48430067	12.642	0.1	0.00791014	0.158655	0.461142
LNC_004187	XLOC_134396	ChrX:64272704-64429229	9.36992	0.1	0.0106724	0.124084	0.411367
LNC_004189	XLOC_134496	ChrX:69322024-69387716	2.64956	1.34406	0.507277	0.417252	0.729517
LNC_004191	XLOC_134682	ChrX:74361392-74440607	1.16758	0.77125	0.660554	0.347428	0.673895
LNC_004198	XLOC_135223	ChrX:100122903-100514826	1.45088	0.0770223	0.0530866	0.462971	0.761727
LNC_004199	XLOC_135380	ChrX:106667286-106668080	18.8663	5.87445	0.311373	0.129058	0.419767
LNC_004200	XLOC_135398	ChrX:107394485-107409668	2.11326	0.754836	0.35719	0.048009	0.251079
LNC_004203	XLOC_135456	ChrX:111626191-111659782	1.75117	0.34387	0.196366	0.034213	0.212988
LNC_004206	XLOC_135763	ChrX:123217325-123254557	9.69069	0.1	0.0103192	0.123762	0.411367
LNC_004207	XLOC_135818	ChrX:128069474-128071624	1.40807	0.710664	0.504708	0.0326455	0.207657
LNC_004217	XLOC_136312	ChrX:159947212-159948045	15.5025	0.1	0.00645057	0.0416323	0.229279
LNC_004221	XLOC_136610	ChrX:10911551-10912145	1.1768	0.1	0.0849762	0.0227501	0.165181
LNC_004226	XLOC_137170	ChrX:32304756-32328364	7.96678	0.1	0.0125521	0.158655	0.461142
LNC_004227	XLOC_137239	ChrX:37329778-37353156	24.1747	0.1	0.00413656	0.0786496	0.319987
LNC_004231	XLOC_138101	ChrX:62349858-62359707	0.923537	0.497618	0.538818	0.381836	0.703556
LNC_004235	XLOC_138751	ChrX:97944449-97945230	1.02151	0.1	0.0978943	0.0786496	0.319987
LNC_004240	XLOC_138889	ChrX:107664716-107688884	4.99681	2.40463	0.481233	0.0566545	0.279446
LNC_004245	XLOC_139269	ChrX:128991832-128992339	3.53772	0.1	0.0282668	0.0416323	0.229279
LNC_004248	XLOC_139293	ChrX:129433881-129434491	1.09651	0.242945	0.221562	0.1689	0.476492
LNC_004252	XLOC_139483	ChrX:142034314-142035340	1.46285	0.17579	0.12017	0.0444183	0.238531
LNC_004254	XLOC_139568	ChrX:142435965-142442192	0.957381	0.154414	0.161288	0.02425	0.171405
LNC_004258	XLOC_140041	ChrY:989239-1206026	0.914122	0.1	0.109395	1.54089e-05	0.000548673

## Sheet: Known-upregulation
Transcript_id	Gene_id	Gene_name	Gene_location	Ctrl_FPKM	MCAO_FPKM	Fold_change	pvalue	qvalue
ENSRNOT00000057756	ENSRNOG00000003908	Cep128	Chr6:114760331-115157854	0.309712	0.605223	1.95415	0.132367	1
ENSRNOT00000076276	ENSRNOG00000051190	Smim20	Chr14:60060071-60069864	4.68452	38.4323	8.20411	0.059776	0.287925
ENSRNOT00000076363	ENSRNOG00000051304	Rn50_1_1362.2	Chr1:135083973-135162693	0.1	1.08196	10.8196	0.211143	0.533709
ENSRNOT00000076385	ENSRNOG00000049537	Rn50_13_0828.1	Chr13:77784807-77821312	0.283429	0.60777	2.14435	0.378401	1
ENSRNOT00000076420.2	ENSRNOG00000051135.2		chr14:83878295-83887584:-	5.16281	17.3612	3.36275	0.0335471
ENSRNOT00000076454	ENSRNOG00000051325	Rn50_X_0667.2	ChrX:65796428-65804663	0.1	0.621496	6.21496	0.0166572	1
ENSRNOT00000076843	ENSRNOG00000022286	Rn50_X_0746.6	ChrX:73664082-73691861	1.86415	4.56995	2.45149	0.00500022	0.0613483
ENSRNOT00000076920	ENSRNOG00000051257	Rn50_X_0752.3	ChrX:74304291-74345507	91.3149	171.243	1.8753	1.77823e-06	8.00855e-05
ENSRNOT00000077061	ENSRNOG00000051356	LOC103694491	ChrX:73535752-73552587	0.1	0.652135	6.52135	0.00407549	1
ENSRNOT00000077084	ENSRNOG00000060019	LOC103692984	Chr7:142817156-142878347	0.285973	0.881554	3.08265	0.180478	0.492928
ENSRNOT00000077151	ENSRNOG00000051672	AABR07008030.1	Chr2:39619208-39630099	1.18971	1.89444	1.59235	0.147584	0.450152
ENSRNOT00000077422	ENSRNOG00000056339	AABR07019432.1	Chr15:104448599-105254214	0.638788	1.34996	2.11331	0.160707	0.464287
ENSRNOT00000077472	ENSRNOG00000058108	7SK	Chr2:80473201-80667481	1.71519	5.87547	3.42555	0.457762	0.758508
ENSRNOT00000077924	ENSRNOG00000019648	Col6a3	Chr9:97926786-98004546	1.12842	1.83544	1.62656	0.00728315	0.0791571
ENSRNOT00000078019	ENSRNOG00000060438	AABR07001634.1	Chr1:54439976-54441579	0.113425	1.2921	11.3917	0.00103172	0.0185473
ENSRNOT00000078281	ENSRNOG00000052514	AABR07055191.1	Chr7:415624-454111	0.592222	1.11924	1.8899	0.279186	0.609073
ENSRNOT00000078417	ENSRNOG00000057275	AABR07059024.1	Chr4:1983321-2053628	0.1	1.36972	13.6972	0.158655	0.461142
ENSRNOT00000078941	ENSRNOG00000061118	LOC102551095	Chr2:183807072-183811118	2.61002	4.0562	1.55409	0.0214426	0.162872
ENSRNOT00000078949	ENSRNOG00000053937	AABR07047189.1	Chr5:22974939-22979917	0.321331	0.69451	2.16135	0.373484	1
ENSRNOT00000079870	ENSRNOG00000060194	AABR07019254.2	Chr15:96790501-96817727	17.9093	27.5129	1.53624	0.133952	0.428353
ENSRNOT00000079901	ENSRNOG00000057629	AABR07032786.1	Chr18:82063332-82077665	0.321331	1.04176	3.24202	0.149714	0.453203
ENSRNOT00000080318	ENSRNOG00000056565	AABR07059002.1	Chr4:732720-736212	0.361321	0.830547	2.29864	0.00808699	0.085679
ENSRNOT00000080332	ENSRNOG00000051456	AABR07013729.1	Chr2:254022078-254039326	4.76469	8.12662	1.70559	0.0128373	0.115722
ENSRNOT00000081057	ENSRNOG00000061142	AABR07007715.1	Chr2:25331303-25344147	0.1	0.905053	9.05053	0.0786496	0.319987
ENSRNOT00000081289	ENSRNOG00000053058	AABR07014885.1	Chr14:35802250-35803339	0.407237	0.979555	2.40537	0.473595	0.7698
ENSRNOT00000081379	ENSRNOG00000061917	AABR07042840.1	Chr19:11671128-11786778	0.136176	0.780272	5.72988	0.117541	0.405034
ENSRNOT00000081974	ENSRNOG00000061934	AABR07044836.1	Chr20:23024770-23027611	2.21342	5.03591	2.27517	0.00922721	0.0945058
ENSRNOT00000081988	ENSRNOG00000061013	AABR07056156.1	Chr7:20586699-20734580	0.730497	3.01587	4.12852	0.137474	0.434826
ENSRNOT00000082006	ENSRNOG00000054414	AABR07043276.1	Chr19:26979210-26983505	0.243837	1.09194	4.47816	0.179941	0.492045
ENSRNOT00000082061	ENSRNOG00000052395	AABR07071395.1	Chr8:114037762-114039980	1.36402	5.17948	3.79722	0.000455691	0.00952995
ENSRNOT00000082248	ENSRNOG00000060475	AABR07001555.1	Chr1:51525067-51525579	3.43654	5.17583	1.50612	0.461662	0.760773
ENSRNOT00000082515	ENSRNOG00000061060	7SK	Chr3:120023916-120087136	4.71696	12.8829	2.73119	0.117921	0.405692
ENSRNOT00000082683	ENSRNOG00000054795	AABR07041096.1	ChrX:119194436-119200775	1.52315	2.28545	1.50048	0.0480931	0.251315
ENSRNOT00000082749	ENSRNOG00000055024	AABR07016674.1	Chr14:110102634-110234277	0.1	0.556262	5.56262	0.0227501	1
ENSRNOT00000083270	ENSRNOG00000057136	AABR07025986.1	Chr16:57841674-57849642	0.1	1.2128	12.128	0.158655	0.461142
ENSRNOT00000083919	ENSRNOG00000056108	AABR07069473.1	Chr8:23492465-24074536	0.498106	1.10348	2.21535	0.0110972	0.107403
ENSRNOT00000084041	ENSRNOG00000053678	7SK	Chr5:47546013-47807166	0.1	2.67496	26.7496	0.158655	0.461142
ENSRNOT00000084042	ENSRNOG00000057085	AABR07050288.1	Chr5:159805144-159808300	0.1	2.11704	21.1704	0.0194686	0.154098
ENSRNOT00000084119	ENSRNOG00000056778	AABR07015040.1	Chr14:46286196-46287505	0.361535	0.828884	2.29268	0.123964	0.411367
ENSRNOT00000084239	ENSRNOG00000054484	AABR07015812.2	Chr14:78393082-78398305	5.81003	10.1992	1.75545	0.0650886	0.302432
ENSRNOT00000085177	ENSRNOG00000053197	AC128915.1	Chr13:98559632-98560517	0.1	0.585532	5.85532	0.158655	1
ENSRNOT00000085220	ENSRNOG00000056040	AABR07045680.1	Chr20:56198048-56199332	0.382968	1.00185	2.61601	0.283204	0.613724
ENSRNOT00000085384	ENSRNOG00000056571	AABR07005779.4	Chr1:198162428-198168448	0.365678	0.718277	1.96423	0.0617418	0.293344
ENSRNOT00000085759	ENSRNOG00000056794	AABR07008424.1	Chr2:57942969-57944530	0.483311	0.770604	1.59443	0.469852	0.766488
ENSRNOT00000085870	ENSRNOG00000051996	AABR07004703.1	Chr1:151210179-151216454	4.24484	9.7737	2.30249	0.0327848	0.208134
ENSRNOT00000085939	ENSRNOG00000060635	AABR07052897.3	Chr3:83052723-83134363	12.0925	20.611	1.70444	0.0114131	0.109599
ENSRNOT00000086015	ENSRNOG00000058057	Uggt2	Chr15:104235677-104394322	1.56027	2.40465	1.54118	0.0557195	0.276809
ENSRNOT00000086312	ENSRNOG00000059617	7SK	Chr10:106065711-106112857	1.68285	5.73655	3.40883	0.437886	0.744233
ENSRNOT00000086314	ENSRNOG00000055480	AABR07044668.1	Chr20:16531274-16636071	7.37684	47.6259	6.45614	0.106275	0.382528
ENSRNOT00000086475	ENSRNOG00000061652	AABR07070801.2	Chr8:84878387-84878898	0.1	1.73304	17.3304	0.0227501	0.165181
ENSRNOT00000086734	ENSRNOG00000058321	LOC108348143	Chr13:97613990-97628059	1.59136	2.867	1.8016	0.0117207	0.111271
ENSRNOT00000086884.1	ENSRNOG00000000785.7		chr20:2501292-2511032:+	1.293	5.76762	4.46065	0.0182164
ENSRNOT00000087168	ENSRNOG00000055290	AABR07013686.1	Chr2:250349515-250352466	0.1	8.33857	83.3857	0.158655	0.461142
ENSRNOT00000087244	ENSRNOG00000058926	AC111319.2	Chr9:71388274-71398583	0.24092	0.671688	2.78801	0.129896	1
ENSRNOT00000087425	ENSRNOG00000060513	AC107174.2	Chr8:48308782-48379819	0.1	1.20018	12.0018	0.0786496	0.319987
ENSRNOT00000087486	ENSRNOG00000058758	AABR07054680.1	Chr3:166822619-166823554	0.297337	0.639441	2.15056	0.376596	1
ENSRNOT00000087790	ENSRNOG00000059340	AABR07071659.3	Chr8:126252502-126260838	0.1	0.602392	6.02392	0.0416323	1
ENSRNOT00000087936	ENSRNOG00000052537	AABR07050265.1	Chr5:158593031-158735262	2.53296	37.7136	14.8891	0.0108909	0.105858
ENSRNOT00000088045	ENSRNOG00000058054	AABR07015517.1	Chr14:61298735-61299894	2.5965	6.2783	2.41799	0.00803761	0.0852957
ENSRNOT00000088157	ENSRNOG00000060704	7SK	Chr5:61657506-61734011	1.99722	5.95301	2.98065	0.288464	0.618917
ENSRNOT00000088230	ENSRNOG00000061125	7SK	Chr4:177065167-177196180	2.95972	7.35031	2.48345	0.348849	0.674263
ENSRNOT00000088390	ENSRNOG00000061752	AABR07021199.1	Chr13:60313628-60314143	0.1	2.06697	20.6697	0.158655	0.461142
ENSRNOT00000088518	ENSRNOG00000058789	7SK	Chr10:36709017-36733133	7.80636	14.5587	1.86498	0.479107	0.773359
ENSRNOT00000088551	ENSRNOG00000060361	AABR07071552.1	Chr8:121726140-121730577	0.1	0.754409	7.54409	0.158655	0.461142
ENSRNOT00000088970	ENSRNOG00000053168	LOC102553088	Chr2:230476319-230479594	3.77198	7.63729	2.02474	0.000206764	0.00494456
ENSRNOT00000089244	ENSRNOG00000052689	AABR07072264.2	Chr11:86921737-86931923	0.0934449	0.589318	6.30658	0.0881972	1
ENSRNOT00000089304	ENSRNOG00000059942	AABR07021714.1	Chr13:87322928-87328143	0.633771	3.66235	5.77866	0.0235356	0.168678
ENSRNOT00000089388	ENSRNOG00000058777	AABR07030919.1	Chr10:109420185-109424346	0.828912	6.50058	7.8423	0.00669791	0.0756434
ENSRNOT00000089398	ENSRNOG00000056193	Rn50_20_0041.1	Chr20:1955358-1984802	0.872012	1.44815	1.6607	0.476065	0.771778
ENSRNOT00000089772	ENSRNOG00000055070	AABR07003030.2	Chr1:94027896-94152068	1.02753	2.68118	2.60934	0.0327071	0.207823
ENSRNOT00000090171.1	ENSRNOG00000057941.1		chr12:38873769-38879161:+	1.58441	3.45878	2.183	0.360184
ENSRNOT00000090177	ENSRNOG00000058674	AABR07031380.1	Chr18:11721860-11723962	0.1	1.3483	13.483	0.158655	0.461142
ENSRNOT00000090633	ENSRNOG00000057161	AABR07027407.1	Chr17:28825008-28829441	106.284	178.871	1.68295	0.000552817	0.0111473
ENSRNOT00000090777	ENSRNOG00000060289	7SK	ChrX:23464862-23469041	32423.7	128352	3.95859	2.37588e-14	3.79128e-12
ENSRNOT00000091379	ENSRNOG00000059376	AABR07008898.1	Chr2:77667098-77670498	0.1	0.867373	8.67373	0.158655	0.461142
ENSRNOT00000091436	ENSRNOG00000056071	AABR07040959.1	ChrX:115909167-115910880	1.10105	2.11264	1.91875	0.475303	0.771128
ENSRNOT00000091713	ENSRNOG00000058515	AABR07054460.4	Chr3:154850172-154851168	3.24801	9.16258	2.82098	0.0903498	0.348082
ENSRNOT00000091969	ENSRNOG00000061432	AABR07030914.1	Chr10:109097345-109098945	1.87459	3.68779	1.96725	0.0862378	0.338496
ENSRNOT00000092132	ENSRNOG00000055070	AABR07003030.2	Chr1:94027896-94152068	1.53923	2.48809	1.61645	0.239463	0.565055
ENSRNOT00000092197	ENSRNOG00000053542	AABR07067469.1	Chr9:47965250-47970908	8.02707	17.2215	2.14543	0.000241067	0.00563966
ENSRNOT00000092538	ENSRNOG00000062074	Rn60_1_2219.1	Chr1:221792220-221908049	2.6274	4.0027	1.52345	0.307586	0.637875
ENSRNOT00000092850	ENSRNOG00000062094	Rn60_12_0160.2	Chr12:15857804-16067924	0.826183	2.02472	2.45069	0.0311872	0.202568
ENSRNOT00000093371	ENSRNOG00000062186	Rn60_5_0285.4	Chr5:28395295-28442924	0.485586	0.931136	1.91755	0.229154	0.55576
ENSRNOT00000093493	ENSRNOG00000062308	Rn60_5_1207.2	Chr5:120498882-120682283	0.542274	0.885327	1.63262	0.136288	0.432474
ENSRNOT00000093671	ENSRNOG00000062269	Rn60_7_1074.1	Chr7:107262928-107392972	1.53109	3.00575	1.96314	0.305678	0.636289

## Sheet: Known-downregulation
Transcript_id	Gene_id	Gene_name	Gene_location	Ctrl_FPKM	MCAO_FPKM	Fold_change	pvalue	qvalue
ENSRNOT00000035590.6	ENSRNOG00000017178.7		chr19:41270320-41379588:-	13.9207	6.9513	0.49935	0.105286	0.462742
ENSRNOT00000036233	ENSRNOG00000033445	Ccdc171	Chr5:101639467-102010964	2.3631	1.1176	0.472938	0.00358558	0.048182
ENSRNOT00000072446	ENSRNOG00000048929	Stk19	Chr20:4510033-4517128	11.416	4.73213	0.414517	0.00341638	0.0464093
ENSRNOT00000074259	ENSRNOG00000048295	Dmrtc1a	ChrX:72650312-72654262	2.48362	1.64619	0.662819	0.17662	0.487488
ENSRNOT00000076282	ENSRNOG00000051264	Dlx6as	Chr4:32333355-32381501	2.26498	1.50663	0.665185	0.111075	0.392837
ENSRNOT00000076482	ENSRNOG00000051039	LOC108349594	Chr1:134873399-134887841	12.1364	7.66273	0.631384	0.128546	0.419216
ENSRNOT00000076644	ENSRNOG00000005667	Astn1	Chr13:76195322-76370674	3.20126	1.64456	0.513723	0.251295	0.578419
ENSRNOT00000076825	ENSRNOG00000033445	Ccdc171	Chr5:101639467-102010964	7.42513	4.67103	0.629084	0.0662108	0.30413
ENSRNOT00000076831	ENSRNOG00000003908	Cep128	Chr6:114760331-115157854	1.96049	1.23456	0.62972	0.218447	0.54206
ENSRNOT00000076900	ENSRNOG00000003042	Mettl13	Chr13:80420024-80441374	0.869848	0.394921	0.454012	0.461802	0.760773
ENSRNOT00000077077	ENSRNOG00000059475	AABR07014987.1	Chr14:43166369-43171890	1.44654	0.1	0.0691305	0.0786496	0.319987
ENSRNOT00000077138	ENSRNOG00000059558	AABR07062344.2	Chr4:170075187-170077752	1.64182	0.472536	0.287812	0.0520882	0.264894
ENSRNOT00000077500	ENSRNOG00000060440	LOC108351589	Chr7:1586916-1593460	5.45692	3.41959	0.626652	0.0799585	0.323529
ENSRNOT00000078520	ENSRNOG00000060608	AABR07018226.2	Chr15:47938115-47938988	1.08306	0.579089	0.534679	0.306594	0.637323
ENSRNOT00000078922	ENSRNOG00000054061	AABR07052327.1	Chr3:47688942-47690718	0.803104	0.1	0.124517	0.158655	0.461142
ENSRNOT00000079428	ENSRNOG00000061887	7SK	Chr9:17911943-17946797	0.812002	0.1	0.123152	0.158655	0.461142
ENSRNOT00000079555	ENSRNOG00000052427	AC109660.1	Chr14:83082181-83083906	0.726433	0.270892	0.372907	0.392956	0.712363
ENSRNOT00000079809	ENSRNOG00000059459	AABR07047256.1	Chr5:25339367-25341042	0.577413	0.1	0.173186	0.158655	1
ENSRNOT00000079890	ENSRNOG00000058637	AABR07003304.2	Chr1:104282028-104286984	0.803104	0.1	0.124517	0.158655	0.461142
ENSRNOT00000080280	ENSRNOG00000057698	7SK	Chr5:152601388-152601669	5.81692	2.39285	0.41136	0.426901	0.737293
ENSRNOT00000080500	ENSRNOG00000052831	AABR07040629.1	ChrX:106748118-106749637	5.92649	0.1	0.0168734	0.0416323	0.229279
ENSRNOT00000080531	ENSRNOG00000057017	AABR07030563.1	Chr10:93137597-93138165	4.80361	1.28547	0.267605	0.0183051	0.147646
ENSRNOT00000080825	ENSRNOG00000051384	AABR07002337.1	Chr1:71206129-71223665	0.982502	0.410022	0.417324	0.0433508	0.235631
ENSRNOT00000080982	ENSRNOG00000053798	7SK	Chr17:31228525-31403685	6.08157	0.1	0.0164431	0.0205425	0.158906
ENSRNOT00000081341	ENSRNOG00000060191	7SK	Chr12:43940928-44008685	2.54856	0.1	0.0392378	0.123971	0.411367
ENSRNOT00000081372	ENSRNOG00000052076	AABR07069218.1	Chr8:12794580-12823122	2.15379	0.1	0.0464298	0.158655	0.461142
ENSRNOT00000081485	ENSRNOG00000054702	AABR07068198.2	Chr9:89928138-89930396	0.956959	0.384854	0.402164	0.040859	0.229279
ENSRNOT00000081606.1	ENSRNOG00000057790.1		chr14:9783061-9785736:-	1.87334	0.988732	0.52779	0.058327
ENSRNOT00000081706	ENSRNOG00000054594	AC098022.2	Chr7:20103301-20107651	1.54663	0.758184	0.490217	0.148612	0.451602
ENSRNOT00000081933.1	ENSRNOG00000058926.1		chr9:71388275-71398583:-	3.03413	0.9678	0.318971	0.099529
ENSRNOT00000082202	ENSRNOG00000060602	AABR07014275.1	Chr14:7405018-7415385	2.90855	1.6988	0.584071	0.0824193	0.329359
ENSRNOT00000082292	ENSRNOG00000061722	7SK	Chr4:175969548-176026163	1.06671	0.1	0.0937462	0.239652	0.565055
ENSRNOT00000082634	ENSRNOG00000056849	Kantr	ChrX:22369520-22399901	3.28926	0.580829	0.176583	0.104809	0.378516
ENSRNOT00000082759	ENSRNOG00000055124	AABR07001942.1	Chr1:62507148-62538222	0.643735	0.1	0.155343	0.0416323	1
ENSRNOT00000083048	ENSRNOG00000052188	AABR07007026.1	Chr1:277540444-277574901	1.65005	1.09149	0.661489	0.0880836	0.342594
ENSRNOT00000083192	ENSRNOG00000059760	7SK	Chr6:57516712-58277279	3.14389	1.09908	0.349592	0.489384	0.780433
ENSRNOT00000083206	ENSRNOG00000053636	7SK	Chr14:115383909-115446152	1.53728	0.1	0.06505	0.239201	0.565055
ENSRNOT00000083218	ENSRNOG00000054467	LOC100910854	Chr16:67034941-67039461	3.19199	1.88194	0.589582	0.00704224	0.0780595
ENSRNOT00000083259	ENSRNOG00000056309	AABR07028793.1	Chr17:86593349-86595151	2.50106	0.360645	0.144197	0.0678773	0.306872
ENSRNOT00000083597	ENSRNOG00000051612	AABR07044570.1	Chr20:10727512-10729072	0.905188	0.527269	0.582497	0.194618	0.512695
ENSRNOT00000084153	ENSRNOG00000054997	7SK	Chr10:21386786-21387030	6.55765	0.1	0.0152494	0.0786496	0.319987
ENSRNOT00000084405	ENSRNOG00000052042	7SK	Chr3:103945328-103956007	1.18035	0.1	0.0847206	0.239544	0.565055
ENSRNOT00000084874	ENSRNOG00000056832	AABR07002682.1	Chr1:80944125-80951319	1.07212	0.420458	0.392174	0.417572	0.729615
ENSRNOT00000084962	ENSRNOG00000054814	AABR07065042.1	Chr6:105316157-105317508	0.622883	0.1	0.160544	0.158655	1
ENSRNOT00000084979	ENSRNOG00000051432	AABR07005572.1	Chr1:188161371-188166411	0.85202	0.456811	0.536151	0.378028	0.700214
ENSRNOT00000085172	ENSRNOG00000054302	AABR07050423.1	Chr5:164356062-164361234	3.97723	1.19837	0.301308	0.0330248	0.208939
ENSRNOT00000085385	ENSRNOG00000053864	AABR07028917.1	Chr10:193350-197050	1.47037	0.231782	0.157635	0.0839606	0.332996
ENSRNOT00000085553	ENSRNOG00000060414	AABR07052730.2	Chr3:71107897-71109960	7.57385	2.78339	0.3675	0.205436	0.526336
ENSRNOT00000085679	ENSRNOG00000061056	AABR07042514.3	ChrX:158581630-158582269	2.5316	0.51074	0.201746	0.13834	0.435648
ENSRNOT00000085734	ENSRNOG00000051812	AC129370.1	Chr9:66878400-66883735	1.02105	0.585245	0.57318	0.272809	0.602974
ENSRNOT00000086135	ENSRNOG00000056941	AABR07066529.3	Chr9:10802521-10806141	0.667763	0.396931	0.594419	0.169763	1
ENSRNOT00000086620	ENSRNOG00000054961	AABR07005779.3	Chr1:198241480-198243516	0.645371	0.425648	0.65954	0.389325	1
ENSRNOT00000086661	ENSRNOG00000056214	AABR07022098.1	Chr13:107490907-107501593	0.518697	0.1	0.192791	0.0126737	1
ENSRNOT00000086872	ENSRNOG00000052002	AABR07010468.1	Chr2:136903812-136992193	3.59593	2.28992	0.636809	0.188614	0.503808
ENSRNOT00000087021	ENSRNOG00000059467	AABR07033564.1	Chr11:27598718-27611811	2.29177	0.607009	0.264865	1.86002e-09	1.45707e-07
ENSRNOT00000087070	ENSRNOG00000055789	AABR07000411.1	Chr1:12006597-12202468	0.817168	0.522249	0.639096	0.130254	0.421557
ENSRNOT00000087125	ENSRNOG00000058154	AC118094.1	Chr5:157135426-157143160	0.618071	0.131547	0.212835	0.157823	1
ENSRNOT00000087131	ENSRNOG00000059377	AABR07009536.1	Chr2:102153926-102164484	0.576261	0.1	0.173532	0.0786496	1
ENSRNOT00000087244.1	ENSRNOG00000058926.1		chr9:71388275-71398583:-	5.86203	1.26659	0.216067	0.069355
ENSRNOT00000087618	ENSRNOG00000058861	AABR07039697.1	ChrX:82839764-82845799	1.10696	0.245478	0.221759	0.169153	0.476724
ENSRNOT00000088366	ENSRNOG00000055302	AABR07051326.1	Chr3:4937449-4948819	2.25548	0.663915	0.294356	4.66308e-06	0.000189835
ENSRNOT00000088397	ENSRNOG00000057054	LOC103690118	Chr10:12839-24144	1.46775	0.1	0.0681315	0.000266003	0.00613968
ENSRNOT00000088975	ENSRNOG00000051806	7SK	Chr9:16003057-16080152	3.02509	0.1	0.0330569	0.239674	0.565055
ENSRNOT00000089191	ENSRNOG00000061879	AABR07071904.2	Chr1:94834179-94840706	0.761384	0.1	0.13134	0.0786496	0.319987
ENSRNOT00000089219	ENSRNOG00000059021	7SK	Chr11:46880927-47027667	1.85664	0.1	0.0538607	0.158655	0.461142
ENSRNOT00000089530	ENSRNOG00000060268	AABR07067491.2	Chr9:49133883-49135037	3.10563	0.1	0.0321996	0.158655	0.461142
ENSRNOT00000089685	ENSRNOG00000058158	AABR07024833.1	Chr16:18597462-18602336	2.93441	0.300868	0.102531	0.029791	0.196106
ENSRNOT00000089687	ENSRNOG00000051406	7SK	Chr18:4314466-4314748	28.5867	11.7088	0.409589	0.0742282	0.319987
ENSRNOT00000090050	ENSRNOG00000052122	Rn50_20_0056.5	Chr20:3403203-3403731	5.30874	1.889	0.355828	0.0184995	0.14883
ENSRNOT00000090095	ENSRNOG00000059660	AABR07065531.5	Chr6:133664399-133677326	696.935	409.572	0.587676	6.06525e-07	2.96466e-05
ENSRNOT00000090101	ENSRNOG00000059784	AABR07071697.1	Chr8:126965954-126969779	3.35838	1.52482	0.454034	0.0117863	0.11173
ENSRNOT00000090140	ENSRNOG00000055666	AC142360.1	Chr6:33561071-33574162	0.745181	0.1	0.134196	0.0786496	0.319987
ENSRNOT00000090171	ENSRNOG00000057941	AABR07036331.2	Chr12:38873768-38879161	1.13968	0.59933	0.525876	0.19866	0.517828
ENSRNOT00000090651.1	ENSRNOG00000054990.1		chr4:58408730-58485447:-	1.81646	0.9853	0.542427	0.022586
ENSRNOT00000090861	ENSRNOG00000013940	RGD1565989	Chr2:127844574-127916378	0.545211	0.1	0.183415	0.00785473	1
ENSRNOT00000091343	ENSRNOG00000055419	7SK	Chr11:75905442-76168989	5.46168	0.1	0.0183094	0.123825	0.411367
ENSRNOT00000091539	ENSRNOG00000054202	AABR07065190.1	Chr6:114599042-114631851	0.65872	0.348509	0.52907	0.36794	1
ENSRNOT00000092056	ENSRNOG00000053200	Dock10	Chr9:86312500-86571870	1.05809	0.566842	0.535722	0.0218488	0.164616
ENSRNOT00000092631	ENSRNOG00000039819	Cdk8	Chr12:10513046-10561340	14.4193	9.57365	0.663947	0.0829989	0.330796
ENSRNOT00000092858	ENSRNOG00000062137	Rn60_8_0005.2	Chr8:408000-899974	2.68261	0.683157	0.254661	0.14324	0.443291
ENSRNOT00000092869.1	ENSRNOG00000062155.1		chr1:221151827-221153278:-	23.4579	10.2726	0.437915	0.0302743
ENSRNOT00000092949.1	ENSRNOG00000062158.1		chr1:221158098-221158792:-	5.03591	1.21519	0.241305	0.058637
ENSRNOT00000093013	ENSRNOG00000060617	Rn60_Y_0010.2	ChrY:989239-1206026	1.33653	0.1	0.0748206	3.65329e-11	3.66052e-09
ENSRNOT00000093096.1	ENSRNOG00000062127.1		chr1:221154561-221156910:-	8.60099	1.6375	0.190385	0.275207
ENSRNOT00000093358	ENSRNOG00000062170	Pvt1	Chr7:102650146-102869518	1.72218	0.67519	0.392055	0.143118	0.443188
ENSRNOT00000093582	ENSRNOG00000062261	Rn60_15_0518.2	Chr15:51761602-51762080	28.8824	10.6714	0.369478	5.46608e-05	0.00163735
