# Supplementary material for: LncRNA-Profile-Based Screening of Extracellular Vesicles Released from Brain Endothelial Cells after Oxygen–Glucose Deprivation
Source: Brain Sci. 2022 Aug 3;12(8):1027. doi: 10.3390/brainsci12081027 (PMC9405926; doi:10.3390/brainsci12081027)
Supplement: Supplementary file 1 [file brainsci-12-01027-s001.zip › Supplementary Table S3.xls]

## Sheet: Table 1 supp
Detailed information of lncRNAs conservative analysis.
H_LncRNA	Position	Conservation%		R_LncRNA	Position	Conservation %	Intersect_length
NR_002323.2	chr22:31365197-31375381:+	62.42		ENSRNOT00000076420.2	chr14:83878295-83887584:-	91.94	4708
NR_110493.1	chr22:31365197-31375381:+	62.35		ENSRNOT00000076420.2	chr14:83878295-83887584:-	91.66	4694
NR_110492.1	chr22:31365197-31375381:+	61.07		ENSRNOT00000076420.2	chr14:83878295-83887584:-	90.61	4640
NR_145459.1	chr11:65266783-65274903:-	26.83		ENSRNOT00000093096.1	chr1:221154561-221156910:-	92.72	2179
NR_144567.1	chr11:65265209-65273987:+	25.5		ENSRNOT00000093096.1	chr1:221154561-221156910:-	92.72	2179
NR_002819.4	chr11:65265209-65273987:+	24.82		ENSRNOT00000093096.1	chr1:221154561-221156910:-	92.72	2179
NR_144568.1	chr11:65265209-65273987:+	23.73		ENSRNOT00000093096.1	chr1:221154561-221156910:-	83.83	1970
ENST00000537157.1	chr12:122233476-122238913:-	20.88		ENSRNOT00000090171.1	chr12:38873769-38879161:+	10.28	100
NR_002809.2	chr12:122233173-122241390:-	13.15		ENSRNOT00000090171.1	chr12:38873769-38879161:+	20.55	200
NR_026794.1	chr10:26932037-26942383:+	8.32		ENSRNOT00000087244.1	chr9:71388275-71398583:-	45.89	508
NR_026794.1	chr10:26932037-26942383:+	8.32		ENSRNOT00000081933.1	chr9:71388275-71398583:-	38.66	508
NR_144568.1	chr11:65265209-65273987:+	7.72		ENSRNOT00000092949.1	chr1:221158098-221158792:-	92.23	641
ENST00000567556.1	chr16:71147255-71147903:+	7.66		ENSRNOT00000035590.6	chr19:41270320-41379588:-	1.72	37
NR_144567.1	chr11:65265209-65273987:+	7.5		ENSRNOT00000092949.1	chr1:221158098-221158792:-	92.23	641
NR_145459.1	chr11:65266783-65274903:-	7.34		ENSRNOT00000092869.1	chr1:221151827-221153278:-	84.06	596
NR_002819.4	chr11:65265209-65273987:+	7.3		ENSRNOT00000092949.1	chr1:221158098-221158792:-	92.23	641
NR_144568.1	chr11:65265209-65273987:+	7.18		ENSRNOT00000092869.1	chr1:221151827-221153278:-	84.06	596
NR_144567.1	chr11:65265209-65273987:+	6.97		ENSRNOT00000092869.1	chr1:221151827-221153278:-	84.06	596
NR_002819.4	chr11:65265209-65273987:+	6.79		ENSRNOT00000092869.1	chr1:221151827-221153278:-	84.06	596
NR_109854.1	chr7:130628919-130794675:-	6.08		ENSRNOT00000090651.1	chr4:58408730-58485447:-	11.1	137
NR_109853.1	chr7:130628919-130794675:-	5.96		ENSRNOT00000090651.1	chr4:58408730-58485447:-	11.1	137
NR_145459.1	chr11:65266783-65274903:-	5.1		ENSRNOT00000092949.1	chr1:221158098-221158792:-	59.57	414
NR_015431.2	chr7:130628919-130794675:-	4.38		ENSRNOT00000090651.1	chr4:58408730-58485447:-	11.1	137
NR_109852.1	chr7:130628919-130794675:-	4.24		ENSRNOT00000090651.1	chr4:58408730-58485447:-	11.1	137
NR_109851.1	chr7:130628919-130794675:-	4.21		ENSRNOT00000090651.1	chr4:58408730-58485447:-	11.1	137
NR_109850.1	chr7:130628919-130794675:-	4.21		ENSRNOT00000090651.1	chr4:58408730-58485447:-	11.1	137
NR_109855.1	chr7:130626519-130794675:-	3.45		ENSRNOT00000090651.1	chr4:58408730-58485447:-	4.29	53
NR_102327.1	chr6:30255174-30294933:-	1.43		ENSRNOT00000086884.1	chr20:2501292-2511032:+	3.16	46
NR_024053.2	chr6:30255174-30294933:-	0.7		ENSRNOT00000086884.1	chr20:2501292-2511032:+	3.16	46
NR_024052.2	chr6:30255174-30294933:-	0.67		ENSRNOT00000086884.1	chr20:2501292-2511032:+	3.16	46
NR_102326.1	chr6:30255174-30294933:-	0.54		ENSRNOT00000086884.1	chr20:2501292-2511032:+	3.16	46
NR_125909.1	chr4:84889235-85220322:-	0.14		ENSRNOT00000081606.1	chr14:9783061-9785736:-	1.63	4
